# Supplementary material for: Kinetics and Mechanism of Enantioselective Cu-Catalyzed Alcohol Silylation
Source: J Am Chem Soc. 2025 Nov 20;147(48):44372–83. doi: 10.1021/jacs.5c14937 (PMC12679643; doi:10.1021/jacs.5c14937)
Supplement: Supplementary file 2 [file ja5c14937_si_002.xyz]

19
Entry 1: (S)-1a
C       -1.192978000     -0.059266000     -0.541091000
C        0.200826000     -0.086515000     -0.555019000
C        0.948935000      0.991397000     -0.069759000
C        0.277333000      2.113167000      0.427095000
C       -1.116536000      2.160044000      0.443819000
C       -1.829547000      1.069520000     -0.038650000
H       -1.784551000     -0.886942000     -0.917402000
H        0.711548000     -0.959950000     -0.953757000
H        0.856309000      2.955433000      0.787770000
H       -1.652132000      3.025318000      0.819946000
C        2.460699000      0.908687000     -0.034921000
O        2.979242000      2.236339000     -0.075179000
H        3.931455000      2.182045000      0.096909000
F       -3.179884000      1.108656000     -0.025753000
C        2.944789000      0.171257000      1.220139000
H        4.040719000      0.098837000      1.232582000
H        2.617858000      0.708957000      2.116176000
H        2.540237000     -0.845474000      1.258891000
H        2.797348000      0.348524000     -0.923086000

19
Entry 2: (R)-1a
C       -1.145313000     -0.119512000     -0.090365000
C        0.247638000     -0.105426000     -0.035363000
C        0.954422000      1.097886000      0.062339000
C        0.241368000      2.299978000      0.114024000
C       -1.152576000      2.304823000      0.065704000
C       -1.823536000      1.092690000     -0.039085000
H       -1.705172000     -1.045698000     -0.162868000
H        0.790156000     -1.047540000     -0.065429000
H        0.787349000      3.231720000      0.206508000
H       -1.720216000      3.228219000      0.111122000
C        2.468614000      1.088874000      0.053309000
H        2.812793000      0.193711000      0.597555000
C        3.012172000      1.028557000     -1.379927000
H        4.110298000      1.005074000     -1.380687000
H        2.656376000      0.131671000     -1.897520000
H        2.678973000      1.907860000     -1.940901000
O        2.923264000      2.264755000      0.719413000
H        3.880381000      2.326037000      0.580099000
F       -3.173540000      1.090107000     -0.085924000

58
Entry 3: (S)-2a
C        3.238684000      1.804329000     -1.022255000
C        4.022425000      0.729514000     -0.627864000
C        3.711966000     -0.043348000      0.486370000
C        2.568838000      0.270178000      1.215974000
C        1.741520000      1.335272000      0.836876000
C        2.094032000      2.098353000     -0.278988000
H        1.456493000      2.923808000     -0.585626000
C        0.467506000      1.627976000      1.606848000
O       -0.340577000      0.461419000      1.742588000
Si      -1.054923000     -0.392067000      0.474777000
C       -2.555544000     -1.212010000      1.264713000
C       -3.488972000     -1.912959000      0.263784000
C       -4.699462000     -2.581430000      0.925120000
C       -5.627275000     -3.269506000     -0.078823000
H       -6.483280000     -3.738382000      0.419346000
H       -5.095755000     -4.050941000     -0.635760000
H       -6.018564000     -2.551666000     -0.810270000
H       -4.344819000     -3.312863000      1.664570000
H       -5.260847000     -1.824619000      1.490622000
H       -2.930781000     -2.672170000     -0.303351000
H       -3.847730000     -1.187686000     -0.480949000
H       -3.114839000     -0.447000000      1.820543000
H       -2.208765000     -1.934585000      2.017418000
C        0.105940000     -1.715373000     -0.222475000
H       -0.495219000     -2.606674000     -0.457382000
C        0.938088000     -1.327329000     -1.456326000
C        1.965936000     -2.394113000     -1.847819000
C        2.850995000     -1.976051000     -3.024976000
H        3.530228000     -2.783547000     -3.321508000
H        2.245404000     -1.711887000     -3.900887000
H        3.464823000     -1.105877000     -2.767566000
H        1.443364000     -3.331359000     -2.086694000
H        2.598649000     -2.610934000     -0.975733000
H        1.462722000     -0.384029000     -1.277542000
H        0.268427000     -1.142244000     -2.308134000
H        0.778052000     -2.021651000      0.591668000
C       -1.590096000      0.807392000     -0.882216000
H       -1.967759000      0.218017000     -1.730900000
C       -2.656723000      1.824482000     -0.446088000
C       -3.041841000      2.816403000     -1.548797000
C       -4.109234000      3.819960000     -1.106579000
H       -5.030186000      3.307166000     -0.803246000
H       -4.365222000      4.517796000     -1.911688000
H       -3.763769000      4.410752000     -0.249252000
H       -2.141008000      3.353922000     -1.877659000
H       -3.398290000      2.257264000     -2.425234000
H       -2.304198000      2.384974000      0.431675000
H       -3.558369000      1.292115000     -0.112128000
H       -0.704856000      1.332805000     -1.267541000
C        0.744472000      2.154914000      3.012655000
H       -0.199897000      2.360113000      3.526056000
H        1.298675000      1.410962000      3.594003000
H        1.336805000      3.074992000      2.970390000
H       -0.092073000      2.394580000      1.051243000
H        2.292499000     -0.337328000      2.071989000
H        4.352260000     -0.876806000      0.754530000
F        5.108129000      0.405964000     -1.365385000
H        3.514415000      2.377427000     -1.900833000

58
Entry 4: (R)-2a
C        3.712698000      0.045020000      0.487441000
C        2.569440000     -0.267076000      1.217454000
C        1.742430000     -1.333187000      0.840550000
C        2.095389000     -2.098731000     -0.273484000
C        3.240180000     -1.806169000     -1.017113000
C        4.023603000     -0.730304000     -0.624956000
F        5.109431000     -0.408207000     -1.362931000
H        3.516256000     -2.381204000     -1.894316000
H        1.458090000     -2.925001000     -0.578419000
C        0.468248000     -1.624382000      1.610817000
C        0.744905000     -2.148155000      3.017867000
H        1.298836000     -1.402829000      3.597712000
H        1.337387000     -3.068235000      2.977810000
H       -0.199575000     -2.352354000      3.531463000
O       -0.340046000     -0.457649000      1.743745000
Si      -1.054218000      0.392895000      0.473858000
C        0.106591000      1.714811000     -0.226110000
H        0.778478000      2.023047000      0.587479000
H       -0.494662000      2.605476000     -0.463178000
C        0.939080000      1.324097000     -1.458892000
C        1.966803000      2.390177000     -1.852620000
C        2.852235000      1.969553000     -3.028584000
H        3.466192000      1.100119000     -2.768989000
H        3.531363000      2.776500000     -3.326847000
H        2.246911000      1.703204000     -3.904017000
H        2.599258000      2.609165000     -0.980888000
H        1.444096000      3.326755000     -2.093806000
H        1.463855000      0.381312000     -1.277821000
H        0.269638000      1.136917000     -2.310414000
C       -1.588875000     -0.809714000     -0.880541000
C       -2.655441000     -1.825977000     -0.442338000
C       -3.040059000     -2.820549000     -1.542828000
C       -4.107399000     -3.823263000     -1.098570000
H       -4.363018000     -4.523036000     -1.902113000
H       -3.762082000     -4.411975000     -0.239754000
H       -5.028537000     -3.309928000     -0.796717000
H       -2.139032000     -3.358672000     -1.870166000
H       -3.396355000     -2.263532000     -2.420678000
H       -3.557279000     -1.292993000     -0.109883000
H       -2.303064000     -2.384340000      0.436839000
H       -0.703449000     -1.335850000     -1.264447000
H       -1.966434000     -0.222341000     -1.730659000
C       -2.555170000      1.214385000      1.261551000
C       -3.488427000      1.912904000      0.258765000
C       -4.699226000      2.582667000      0.918230000
C       -5.626825000      3.268358000     -0.087541000
H       -6.017781000      2.548825000     -0.817501000
H       -5.095243000      4.048620000     -0.646062000
H       -6.483054000      3.738226000      0.409308000
H       -5.260673000      1.827039000      1.485249000
H       -4.344921000      3.315806000      1.656151000
H       -3.846837000      1.185883000     -0.484431000
H       -2.930209000      2.670932000     -0.309924000
H       -3.114500000      0.450553000      1.818965000
H       -2.208713000      1.938727000      2.012705000
H       -0.091058000     -2.392302000      1.056751000
H        2.292746000      0.342316000      2.072012000
H        4.352757000      0.879212000      0.753877000

41
Entry 5: (nBu)3SiH
Si       1.749213000     -1.608932000     -3.621791000
C        1.908446000      0.155605000     -4.293369000
H        2.081651000      0.103872000     -5.378701000
H        0.944897000      0.670184000     -4.170369000
C        0.461849000     -2.576447000     -4.619461000
H        0.832633000     -2.699000000     -5.647966000
H        0.387934000     -3.593239000     -4.206414000
C        3.430395000     -2.481676000     -3.682250000
H        3.312465000     -3.510512000     -3.312378000
H        4.111787000     -1.987393000     -2.975153000
C       -0.933133000     -1.929837000     -4.651362000
H       -0.865361000     -0.923515000     -5.088511000
H       -1.299477000     -1.788193000     -3.624211000
C        3.022758000      0.984397000     -3.633357000
H        3.991829000      0.486052000     -3.779278000
H        2.864032000      1.020422000     -2.545755000
C        4.071034000     -2.505263000     -5.080619000
H        4.191756000     -1.476937000     -5.450794000
H        3.396518000     -3.003204000     -5.792046000
C       -1.964599000     -2.744714000     -5.440859000
H       -1.599003000     -2.886956000     -6.467622000
H       -2.039679000     -3.749575000     -5.002109000
C       -3.348221000     -2.090442000     -5.471936000
H       -3.304027000     -1.096719000     -5.934521000
H       -4.065658000     -2.692153000     -6.041302000
H       -3.747572000     -1.964772000     -4.458024000
C        3.117397000      2.416972000     -4.171596000
H        2.152940000      2.921609000     -4.020124000
H        3.275231000      2.381069000     -5.258781000
C        4.234979000      3.231006000     -3.514561000
H        4.281650000      4.249338000     -3.916745000
H        4.082835000      3.306215000     -2.430824000
H        5.212951000      2.761768000     -3.678489000
C        5.434002000     -3.206532000     -5.114671000
H        5.316554000     -4.236649000     -4.750238000
H        6.110319000     -2.707860000     -4.406271000
C        6.065769000     -3.220524000     -6.508915000
H        6.220742000     -2.200453000     -6.881596000
H        7.038035000     -3.726051000     -6.505542000
H        5.421349000     -3.740296000     -7.228616000
H        1.295649000     -1.537279000     -2.197485000

16
Entry 6: styrene
C       -1.912006000     -0.711793000      0.020277000
C       -0.510787000     -0.695059000     -0.074258000
C        0.134718000      0.554088000     -0.108835000
C       -0.596042000      1.736204000     -0.050916000
C       -1.990873000      1.702069000      0.043063000
C       -2.646498000      0.471651000      0.078454000
H       -2.427448000     -1.668830000      0.048186000
H        1.216965000      0.600040000     -0.181576000
H       -0.077171000      2.690463000     -0.079048000
H       -2.558339000      2.627186000      0.088103000
H       -3.729768000      0.431758000      0.151331000
C        0.212531000     -1.974015000     -0.132343000
H       -0.426689000     -2.856001000     -0.095199000
C        1.535495000     -2.156942000     -0.223347000
H        2.242277000     -1.332884000     -0.265485000
H        1.959364000     -3.155568000     -0.259105000

2
Entry 7: H2
H       -0.997337000      1.378612000      1.166579000
H       -0.750038000      1.728524000      1.773389000

18
Entry 8: PhEt
C       -1.686178000     -0.557880000      0.870146000
C       -0.684066000     -0.783383000     -0.081739000
C       -0.331906000      0.266586000     -0.939011000
C       -0.961715000      1.508141000     -0.849100000
C       -1.958741000      1.719837000      0.104757000
C       -2.319747000      0.681479000      0.965009000
H       -1.973331000     -1.364566000      1.541108000
H        0.442413000      0.105958000     -1.686029000
H       -0.677064000      2.308909000     -1.526387000
H       -2.452953000      2.684796000      0.174405000
H       -3.098011000      0.835058000      1.707759000
C        0.037837000     -2.110158000     -0.146142000
H       -0.645844000     -2.917140000      0.145419000
C        1.276971000     -2.140599000      0.764141000
H        0.995839000     -1.964184000      1.808348000
H        1.787504000     -3.108640000      0.705058000
H        0.342700000     -2.314896000     -1.179968000
H        1.989072000     -1.359107000      0.476533000

38
Entry 9: (S)-1a*(S)-1a Dimer
C       -0.620545000     -2.172177000      0.728290000
C        0.339617000     -1.818671000     -0.215918000
C       -0.402365000     -1.828803000      2.057209000
H        0.166983000     -2.052487000     -1.263047000
C        1.504815000     -1.139349000      0.155975000
C        0.746162000     -1.162729000      2.464976000
H        0.881705000     -0.921022000      3.514271000
C        1.700821000     -0.825311000      1.503905000
H        2.605118000     -0.298003000      1.789763000
H       -1.536226000     -2.681578000      0.448471000
C        2.548990000     -0.770785000     -0.887387000
H        2.012598000     -0.537994000     -1.823904000
C        3.500185000     -1.936983000     -1.156332000
H        4.237419000     -1.649758000     -1.912839000
H        4.030131000     -2.201814000     -0.235614000
H        2.950371000     -2.815936000     -1.507936000
O        3.352320000      0.326695000     -0.491734000
H        2.763627000      1.077785000     -0.274859000
F       -1.341029000     -2.146202000      2.978738000
C       -2.613777000      0.390652000     -0.554165000
C       -1.737731000      1.075798000      0.282332000
C       -2.264570000      0.222165000     -1.889048000
H       -1.990736000      1.189538000      1.332956000
C       -0.528945000      1.591191000     -0.200885000
C       -1.074634000      0.718211000     -2.402780000
H       -0.832778000      0.560031000     -3.448327000
C       -0.210624000      1.403165000     -1.547511000
H        0.737068000      1.763010000     -1.933552000
H       -3.546274000     -0.023491000     -0.186342000
C        0.394680000      2.338002000      0.747630000
H        0.579162000      1.701932000      1.618111000
C       -0.200694000      3.670852000      1.205657000
H       -1.163934000      3.520925000      1.702606000
H        0.480613000      4.170832000      1.900926000
H       -0.374803000      4.327368000      0.343349000
O        1.700692000      2.550260000      0.194027000
H        1.635599000      3.244758000     -0.481071000
F       -3.103928000     -0.449726000     -2.705867000

38
Entry 10: (S)-1a*(R)-1a Dimer
C        2.581402000      1.134271000     -0.292176000
C        1.383229000      1.390129000     -0.952007000
C        2.594853000      1.174481000      1.097248000
H        1.359764000      1.338379000     -2.036838000
C        0.209658000      1.677070000     -0.242850000
C        1.452647000      1.454049000      1.833257000
H        1.499540000      1.460250000      2.916945000
C        0.259077000      1.696814000      1.152754000
H       -0.647984000      1.861075000      1.723325000
H        3.487736000      0.885318000     -0.832742000
C       -1.079886000      1.935545000     -1.005834000
H       -1.307078000      1.049711000     -1.606795000
C       -0.985731000      3.160460000     -1.917862000
H       -1.927464000      3.301541000     -2.456911000
H       -0.776334000      4.060934000     -1.326475000
H       -0.176973000      3.051567000     -2.646545000
O       -2.219265000      2.063006000     -0.142357000
H       -2.132820000      2.896872000      0.347921000
F        3.750018000      0.919207000      1.748499000
C        0.068208000     -1.888218000     -1.883756000
C       -1.235070000     -1.684623000     -1.422237000
C        1.098432000     -1.930243000     -0.955011000
H       -2.054535000     -1.646564000     -2.136730000
C       -1.500913000     -1.515592000     -0.061237000
C        0.869514000     -1.786260000      0.408147000
H        1.707024000     -1.808972000      1.096062000
C       -0.432980000     -1.567995000      0.844159000
H       -0.631805000     -1.401905000      1.897749000
H        0.290715000     -2.004113000     -2.939358000
C       -2.913586000     -1.274424000      0.448047000
H       -3.550702000     -1.032952000     -0.419588000
C       -3.485644000     -2.511383000      1.137026000
H       -2.868828000     -2.778347000      2.001689000
H       -4.502105000     -2.306335000      1.487421000
H       -3.507122000     -3.363884000      0.450448000
O       -2.954136000     -0.216182000      1.395780000
H       -2.695419000      0.597771000      0.918740000
F        2.369256000     -2.088257000     -1.390645000

38
Entry 11: (R)-1a*(R)-1a Dimer
C        0.751349000     -1.173509000     -2.455164000
C        1.703718000     -0.827512000     -1.494867000
C       -0.395523000     -1.840951000     -2.045007000
H        2.606665000     -0.298940000     -1.782643000
C        1.507055000     -1.134468000     -0.145412000
C       -0.614251000     -2.177417000     -0.714407000
H       -1.528630000     -2.688167000     -0.432802000
C        0.343587000     -1.815413000      0.228934000
H        0.170417000     -2.043808000      1.277170000
H        0.887420000     -0.937359000     -3.505655000
C        2.548754000     -0.756619000      0.897084000
H        2.010495000     -0.520050000      1.831580000
C        3.503249000     -1.918258000      1.173941000
H        4.238649000     -1.624364000      1.929668000
H        2.955752000     -2.796885000      1.529944000
H        4.035153000     -2.186740000      0.255413000
O        3.349170000      0.341053000      0.496038000
H        2.758370000      1.089043000      0.274241000
F       -1.332020000     -2.166640000     -2.965848000
C       -1.083177000      0.729068000      2.398403000
C       -0.219800000      1.411934000      1.540829000
C       -2.270671000      0.226490000      1.885382000
H        0.726102000      1.776877000      1.926476000
C       -0.536368000      1.591512000      0.192640000
C       -2.618072000      0.386470000      0.548983000
H       -3.548641000     -0.032604000      0.181864000
C       -1.742706000      1.069693000     -0.289794000
H       -1.994244000      1.176862000     -1.341459000
H       -0.842656000      0.577444000      3.445228000
C        0.386552000      2.335990000     -0.758389000
H        0.574491000      1.695743000     -1.625062000
C       -0.212185000      3.664457000     -1.224687000
H       -0.389833000      4.325094000     -0.366260000
H        0.468761000      4.162789000     -1.921490000
H       -1.174090000      3.508827000     -1.722465000
O        1.690957000      2.555343000     -0.203767000
H        1.622565000      3.253204000      0.467522000
F       -3.109370000     -0.443461000      2.704473000

90
Entry 12: L*Cu-(R)-Phen
P       -0.269719000      1.352049000     -1.413513000
C       -1.735151000      2.528449000     -1.218904000
C       -1.115733000      3.858546000     -0.769286000
C        0.149787000      4.037406000     -1.618757000
C        0.997482000      2.747397000     -1.475302000
H       -1.819061000      4.690856000     -0.890169000
H       -0.836889000      3.819031000      0.291337000
H        0.734776000      4.915569000     -1.323605000
H       -0.126361000      4.172452000     -2.672224000
P       -0.989580000     -1.708472000     -0.945478000
C        0.582970000     -2.756976000     -1.113423000
C        0.278439000     -4.079470000     -0.389356000
C       -1.202036000     -4.388830000     -0.637536000
C       -2.000005000     -3.131755000     -0.222026000
H        0.933468000     -4.877082000     -0.757677000
H        0.448823000     -3.987086000      0.690357000
H       -1.547635000     -5.265709000     -0.078265000
H       -1.362183000     -4.590718000     -1.703074000
H       -2.102241000      2.660294000     -2.244426000
H        1.469408000      2.766589000     -0.484914000
Cu      -0.939716000     -0.298629000     -2.820904000
C       -0.751889000     -0.639430000      0.568515000
H       -0.261249000     -1.204689000      1.368826000
H       -1.767858000     -0.404393000      0.903784000
C        0.025417000      0.659208000      0.294440000
H        0.633957000     -2.970465000     -2.184884000
H       -1.931894000     -3.035243000      0.869348000
C        1.816996000     -1.982200000     -0.728857000
C        3.988291000     -0.313385000     -0.060879000
C        2.419361000     -1.157986000     -1.692559000
C        2.336868000     -1.970362000      0.572020000
C        3.411251000     -1.140946000      0.903994000
C        3.493259000     -0.332703000     -1.367240000
H        2.031320000     -1.165733000     -2.704806000
H        1.901357000     -2.603961000      1.338436000
H        3.796433000     -1.143764000      1.920318000
H        3.936272000      0.296330000     -2.131506000
H        4.822095000      0.332941000      0.198829000
C       -3.454255000     -3.132556000     -0.614616000
C       -6.173438000     -3.132966000     -1.337510000
C       -3.836953000     -3.032451000     -1.958997000
C       -4.453245000     -3.234596000      0.359728000
C       -5.803563000     -3.237698000      0.004262000
C       -5.182933000     -3.031428000     -2.319129000
H       -3.071344000     -2.938867000     -2.720872000
H       -4.169789000     -3.304835000      1.407179000
H       -6.564928000     -3.316633000      0.775578000
H       -5.458217000     -2.944611000     -3.366653000
H       -7.223108000     -3.129350000     -1.617128000
C        2.085645000      2.590875000     -2.512502000
C        4.164098000      2.313574000     -4.389846000
C        3.380091000      3.038661000     -2.221168000
C        1.842754000      2.014902000     -3.767250000
C        2.874599000      1.872042000     -4.694988000
C        4.412631000      2.905682000     -3.150152000
H        3.582860000      3.480657000     -1.248298000
H        0.851271000      1.641522000     -4.007196000
H        2.669454000      1.407982000     -5.655816000
H        5.411568000      3.253313000     -2.901334000
H        4.967645000      2.196259000     -5.111283000
C       -2.826568000      1.880478000     -0.407757000
C       -4.712662000      0.404504000      1.069685000
C       -3.013174000      2.128184000      0.956397000
C       -3.617861000      0.897098000     -1.024795000
C       -4.549107000      0.162169000     -0.297074000
C       -3.950586000      1.394389000      1.690168000
H       -2.423818000      2.890269000      1.456835000
H       -3.476274000      0.688798000     -2.083364000
H       -5.134951000     -0.605096000     -0.790231000
H       -4.079313000      1.597910000      2.749900000
H       -5.431118000     -0.176103000      1.640711000
H       -0.205339000      1.409572000      1.059539000
H        1.101216000      0.464188000      0.337474000
C       -1.218129000     -0.805817000     -4.738399000
H       -0.700254000     -0.063154000     -5.358762000
C       -2.688340000     -0.889413000     -5.154535000
H       -2.830071000     -1.375303000     -6.136145000
H       -3.304049000     -1.443133000     -4.434875000
H       -3.120827000      0.116114000     -5.220557000
C       -0.455890000     -2.074388000     -4.750988000
C        0.957236000     -2.066995000     -4.855033000
C       -1.060738000     -3.343147000     -4.590382000
C        1.713171000     -3.228512000     -4.735570000
H        1.458620000     -1.112559000     -5.008760000
C       -0.302583000     -4.507872000     -4.465274000
H       -2.143238000     -3.414635000     -4.566892000
C        1.092630000     -4.465000000     -4.519507000
H        2.796976000     -3.170168000     -4.805894000
H       -0.810675000     -5.461338000     -4.335415000
H        1.681577000     -5.372123000     -4.421094000

90
Entry 13: L*Cu-(S)-Phen
P        0.957408000      1.551762000     -1.239686000
C       -0.056668000      2.960662000     -1.987803000
C        0.769293000      4.228856000     -1.725310000
C        2.233860000      3.843178000     -1.962652000
C        2.526991000      2.591697000     -1.100550000
H        0.444755000      5.055277000     -2.368093000
H        0.651151000      4.559726000     -0.686131000
H        2.928309000      4.652129000     -1.710478000
H        2.390866000      3.600803000     -3.021466000
P       -0.987629000     -0.909778000     -0.364927000
C        0.047666000     -2.294387000      0.428400000
C       -0.883889000     -3.016768000      1.413254000
C       -2.269795000     -3.044357000      0.763199000
C       -2.608847000     -1.588656000      0.375468000
H       -0.509283000     -4.023568000      1.631005000
H       -0.947138000     -2.477612000      2.366801000
H       -3.038474000     -3.451496000      1.430605000
H       -2.242803000     -3.672027000     -0.134174000
H       -0.026406000      2.759542000     -3.065996000
H        2.571899000      2.912869000     -0.052333000
Cu       0.630315000     -0.383222000     -2.321181000
C       -0.786807000      0.553344000      0.791385000
H       -0.783131000      0.211994000      1.833282000
H       -1.699056000      1.140793000      0.644280000
C        0.444468000      1.436733000      0.541902000
H        0.239494000     -2.974553000     -0.406064000
H       -2.763215000     -1.026847000      1.305473000
C        1.372564000     -1.778938000      0.927345000
C        3.812336000     -0.590960000      1.695303000
C        2.414834000     -1.598791000      0.002385000
C        1.589305000     -1.379969000      2.252266000
C        2.798566000     -0.790538000      2.633155000
C        3.619043000     -1.007594000      0.375758000
H        2.266962000     -1.920340000     -1.023483000
H        0.811658000     -1.519406000      2.996493000
H        2.943502000     -0.484872000      3.666138000
H        4.400501000     -0.865172000     -0.362535000
H        4.748015000     -0.122389000      1.986157000
C       -3.838479000     -1.424838000     -0.477488000
C       -6.155721000     -1.113134000     -2.046554000
C       -3.866544000     -1.863655000     -1.807876000
C       -4.990855000     -0.834217000      0.054033000
C       -6.142002000     -0.679044000     -0.720240000
C       -5.012272000     -1.709480000     -2.586399000
H       -2.977269000     -2.315432000     -2.230979000
H       -4.981257000     -0.483306000      1.083139000
H       -7.025227000     -0.215856000     -0.288480000
H       -5.011817000     -2.051785000     -3.617789000
H       -7.047842000     -0.990069000     -2.654045000
C        3.815851000      1.883911000     -1.434374000
C        6.240136000      0.585165000     -2.023247000
C        4.919737000      2.008181000     -0.582860000
C        3.945928000      1.105547000     -2.591754000
C        5.145730000      0.457844000     -2.882557000
C        6.124812000      1.367066000     -0.872647000
H        4.828331000      2.602785000      0.322912000
H        3.092835000      0.973531000     -3.249934000
H        5.218946000     -0.155518000     -3.775617000
H        6.968727000      1.471528000     -0.196288000
H        7.173231000      0.076362000     -2.247668000
C       -1.493725000      2.902289000     -1.538529000
C       -4.133554000      2.555446000     -0.627710000
C       -1.994874000      3.684821000     -0.492361000
C       -2.342822000      1.953585000     -2.131042000
C       -3.648821000      1.777916000     -1.682812000
C       -3.306334000      3.511992000     -0.040048000
H       -1.365238000      4.432168000     -0.020053000
H       -1.960302000      1.329446000     -2.935153000
H       -4.282458000      1.028294000     -2.143136000
H       -3.677123000      4.127519000      0.775189000
H       -5.148393000      2.409734000     -0.270714000
H        0.281933000      2.440822000      0.952190000
H        1.317447000      1.012079000      1.048239000
C        0.974340000     -1.785023000     -3.700720000
C        0.539147000     -3.078272000     -3.121316000
C        1.424596000     -3.981121000     -2.493339000
C       -0.824190000     -3.451059000     -3.140271000
C        0.966023000     -5.144312000     -1.870209000
H        2.488646000     -3.765468000     -2.485126000
C       -1.283305000     -4.610674000     -2.525697000
H       -1.524030000     -2.797352000     -3.656179000
C       -0.391410000     -5.466521000     -1.866122000
H        1.681520000     -5.804863000     -1.385732000
H       -2.342818000     -4.854908000     -2.564764000
H       -0.746953000     -6.371667000     -1.382501000
C        2.417765000     -1.758977000     -4.218677000
H        2.641635000     -2.604830000     -4.891255000
H        2.605245000     -0.834829000     -4.778337000
H        3.161392000     -1.789542000     -3.412547000
H        0.292045000     -1.520815000     -4.521055000

74
Entry 14: L*CuH
C        0.699082000      0.317734000      1.728448000
P        1.184324000      1.054179000      0.081076000
C        2.964341000      1.574441000      0.448829000
C        4.021287000      0.856855000     -0.354548000
C        5.200800000      0.436025000      0.271506000
C        6.194932000     -0.231439000     -0.444843000
C        6.019058000     -0.490342000     -1.805378000
C        4.848079000     -0.069636000     -2.441099000
C        3.858252000      0.601041000     -1.723112000
H        2.937374000      0.890461000     -2.222063000
H        4.696996000     -0.272919000     -3.497471000
H        6.786021000     -1.017932000     -2.365319000
H        7.100684000     -0.555496000      0.060512000
H        5.333456000      0.621845000      1.334849000
H        3.127986000      1.351613000      1.510639000
C        2.963712000      3.114625000      0.284783000
H        3.045024000      3.365207000     -0.780435000
H        3.833024000      3.553916000      0.786835000
C        1.634044000      3.637244000      0.842054000
H        1.605291000      3.466514000      1.925658000
H        1.508323000      4.714207000      0.679410000
C        0.535702000      2.831224000      0.134927000
C       -0.880127000      2.876323000      0.647845000
C       -1.201141000      3.182338000      1.975162000
C       -2.520355000      3.085200000      2.428476000
C       -3.536332000      2.684497000      1.560381000
C       -3.231043000      2.397277000      0.227081000
C       -1.916248000      2.494185000     -0.220487000
H       -1.679802000      2.247398000     -1.253471000
H       -4.011930000      2.089026000     -0.458870000
H       -4.559953000      2.599455000      1.913446000
H       -2.749830000      3.323028000      3.463819000
H       -0.423320000      3.492258000      2.666066000
H        0.525661000      3.132454000     -0.919860000
Cu      -0.000394000      0.001254000     -1.619834000
P       -1.184673000     -1.054280000      0.079513000
C       -0.699402000     -0.320347000      1.727980000
H       -1.458162000      0.443740000      1.925683000
H       -0.772775000     -1.072528000      2.522224000
C       -2.964696000     -1.575089000      0.446418000
C       -4.021626000     -0.856356000     -0.355954000
C       -5.201146000     -0.436409000      0.270677000
C       -6.195265000      0.232071000     -0.444742000
C       -6.019368000      0.492898000     -1.804907000
C       -4.848379000      0.073093000     -2.441203000
C       -3.858567000     -0.598605000     -1.724151000
H       -2.937676000     -0.887309000     -2.223493000
H       -4.697274000      0.277875000     -3.497283000
H       -6.786322000      1.021277000     -2.364115000
H       -7.101025000      0.555412000      0.061055000
H       -5.333818000     -0.623732000      1.333755000
H       -3.128390000     -1.353810000      1.508545000
C       -2.964033000     -3.115036000      0.280146000
C       -1.634361000     -3.638433000      0.836680000
H       -1.605613000     -3.469242000      1.920525000
H       -1.508628000     -4.715162000      0.672502000
C       -0.536036000     -2.831388000      0.130703000
C        0.879803000     -2.877195000      0.643529000
C        1.915897000     -2.493759000     -0.224262000
C        3.230705000     -2.397522000      0.223409000
C        3.536023000     -2.686690000      1.556283000
C        2.520064000     -3.088640000      2.423821000
C        1.200841000     -3.185130000      1.970394000
H        0.423034000     -3.496057000      2.660862000
H        2.749564000     -3.327971000      3.458812000
H        4.559654000     -2.602181000      1.909447000
H        4.011577000     -2.088286000     -0.462115000
H        1.679418000     -2.245457000     -1.256877000
H       -0.526024000     -3.131081000     -0.924523000
H       -3.045328000     -3.364082000     -0.785434000
H       -3.833343000     -3.555064000      0.781553000
H       -0.000279000      0.002809000     -3.167958000
H        1.457848000     -0.446661000      1.924956000
H        0.772476000      1.068695000      2.523845000

148
Entry 15: L*CuH_Dimer
P        0.862115000      1.699763000     -0.370755000
C       -0.072436000      3.093947000     -1.249270000
C        0.895356000      4.286208000     -1.289740000
C        2.299248000      3.702252000     -1.504700000
C        2.506664000      2.622112000     -0.417324000
H        0.618610000      4.999184000     -2.076020000
H        0.879240000      4.832879000     -0.338773000
H        3.082956000      4.466170000     -1.444778000
H        2.370190000      3.243990000     -2.498620000
P       -1.010569000     -0.541846000      0.868059000
C       -0.083130000     -1.870444000      1.850106000
C       -1.126622000     -2.511545000      2.777541000
C       -2.443971000     -2.553626000      1.989527000
C       -2.702011000     -1.119723000      1.470677000
H       -0.809260000     -3.508524000      3.106878000
H       -1.270909000     -1.904876000      3.680117000
H       -3.285232000     -2.900607000      2.600462000
H       -2.355096000     -3.242698000      1.140871000
H       -0.178702000      2.698400000     -2.264297000
H        2.591755000      3.142703000      0.545734000
Cu       0.044690000     -0.270750000     -1.110979000
C       -0.821161000      1.046545000      1.830639000
H       -0.824647000      0.851427000      2.909104000
H       -1.720251000      1.624839000      1.593427000
C        0.432448000      1.844707000      1.440191000
H        0.179078000     -2.593614000      1.071470000
H       -2.944726000     -0.497450000      2.342238000
C        1.201138000     -1.326503000      2.419586000
C        3.571846000     -0.078485000      3.287233000
C        2.316321000     -1.225795000      1.569797000
C        1.302001000     -0.809287000      3.716984000
C        2.478295000     -0.189685000      4.147469000
C        3.489192000     -0.606063000      1.995966000
H        2.236857000     -1.596906000      0.551864000
H        0.459500000     -0.879474000      4.398439000
H        2.536075000      0.208388000      5.157231000
H        4.330837000     -0.525839000      1.316294000
H        4.483337000      0.410475000      3.619813000
C       -3.831746000     -0.990989000      0.477109000
C       -5.997171000     -0.729101000     -1.304286000
C       -3.661828000     -1.241271000     -0.892761000
C       -5.100217000     -0.611122000      0.934888000
C       -6.177143000     -0.482950000      0.057516000
C       -4.736746000     -1.106502000     -1.772512000
H       -2.677451000     -1.488561000     -1.278917000
H       -5.239914000     -0.403123000      1.993279000
H       -7.150606000     -0.182702000      0.435658000
H       -4.587420000     -1.280617000     -2.833485000
H       -6.827800000     -0.621196000     -1.996095000
C        3.736441000      1.763594000     -0.592755000
C        6.078136000      0.222019000     -0.860624000
C        4.906759000      2.103570000      0.098458000
C        3.755553000      0.635633000     -1.426696000
C        4.917021000     -0.127698000     -1.553275000
C        6.070396000      1.345562000     -0.032895000
H        4.899256000      2.969279000      0.756847000
H        2.847937000      0.322783000     -1.934370000
H        4.912599000     -1.011459000     -2.183551000
H        6.964464000      1.626670000      0.517004000
H        6.976758000     -0.380254000     -0.960269000
C       -1.455911000      3.262922000     -0.677298000
C       -4.005890000      3.302814000      0.517061000
C       -1.757350000      4.186293000      0.331350000
C       -2.461002000      2.372116000     -1.092111000
C       -3.722383000      2.388125000     -0.500539000
C       -3.022625000      4.205874000      0.924318000
H       -1.003446000      4.892039000      0.667013000
H       -2.226775000      1.632414000     -1.852485000
H       -4.476603000      1.679742000     -0.826303000
H       -3.236360000      4.928104000      1.707975000
H       -4.986885000      3.313137000      0.984012000
H        0.317816000      2.895211000      1.730962000
H        1.306367000      1.446736000      1.966212000
H        0.990901000     -1.643810000     -1.535960000
P       -1.020195000     -3.091928000     -4.070752000
C       -2.578384000     -2.280946000     -4.780099000
C       -3.648602000     -3.382505000     -4.807283000
C       -3.422780000     -4.241719000     -3.554684000
C       -1.934058000     -4.661227000     -3.560776000
H       -4.659074000     -2.957089000     -4.840769000
H       -3.535075000     -4.013876000     -5.697200000
H       -4.072636000     -5.124026000     -3.530714000
H       -3.637840000     -3.657495000     -2.651703000
P        1.673857000     -1.573343000     -4.780550000
C        3.240677000     -2.449294000     -4.174688000
C        4.388199000     -1.898668000     -5.034734000
C        4.075481000     -0.415799000     -5.282412000
C        2.636833000     -0.349737000     -5.845841000
H        5.358877000     -2.040813000     -4.544102000
H        4.435588000     -2.418355000     -5.999674000
H        4.784133000      0.050211000     -5.976681000
H        4.129388000      0.144425000     -4.341060000
H       -2.841329000     -1.561159000     -3.998576000
H       -1.800531000     -5.374112000     -4.385195000
Cu       0.209065000     -1.489439000     -3.061516000
C        0.935482000     -2.673010000     -6.096326000
H        1.721851000     -3.167644000     -6.677868000
H        0.406297000     -1.987708000     -6.766660000
C       -0.043887000     -3.715307000     -5.534800000
H        3.348666000     -2.055006000     -3.159279000
H        2.663616000     -0.779563000     -6.855942000
C        3.023047000     -3.936098000     -4.067171000
C        2.317488000     -6.655941000     -3.878908000
C        2.349700000     -4.430335000     -2.936573000
C        3.353799000     -4.831923000     -5.091356000
C        3.003386000     -6.181534000     -4.998137000
C        1.997053000     -5.775000000     -2.842648000
H        2.062558000     -3.737160000     -2.150872000
H        3.880883000     -4.480581000     -5.973310000
H        3.266305000     -6.860714000     -5.804986000
H        1.463361000     -6.129596000     -1.967306000
H        2.038303000     -7.703747000     -3.810575000
C        2.049748000      1.037728000     -5.945725000
C        0.983886000      3.629765000     -6.223054000
C        1.441043000      1.678287000     -4.856102000
C        2.115311000      1.717445000     -7.169096000
C        1.591926000      3.002635000     -7.311387000
C        0.910844000      2.961288000     -4.999075000
H        1.334065000      1.153672000     -3.911318000
H        2.574323000      1.225127000     -8.023438000
H        1.650886000      3.507830000     -8.271631000
H        0.422306000      3.437612000     -4.154869000
H        0.564125000      4.626259000     -6.327835000
C       -1.448767000     -5.320316000     -2.291849000
C       -0.561667000     -6.634578000      0.035665000
C       -1.420171000     -6.719243000     -2.220087000
C       -1.026768000     -4.584220000     -1.174693000
C       -0.584087000     -5.239552000     -0.024839000
C       -0.984757000     -7.375492000     -1.068694000
H       -1.734136000     -7.299537000     -3.084773000
H       -0.993065000     -3.499915000     -1.223083000
H       -0.238325000     -4.658865000      0.824623000
H       -0.967416000     -8.461568000     -1.038519000
H       -0.210795000     -7.137569000      0.932368000
C       -2.263201000     -1.502785000     -6.030979000
C       -1.381486000     -0.063404000     -8.285198000
C       -2.394572000     -2.040204000     -7.317373000
C       -1.700311000     -0.221991000     -5.894457000
C       -1.260776000      0.490649000     -7.008106000
C       -1.956743000     -1.326137000     -8.436001000
H       -2.832739000     -3.024222000     -7.454549000
H       -1.566637000      0.190280000     -4.898265000
H       -0.814809000      1.470633000     -6.875946000
H       -2.064504000     -1.761658000     -9.426015000
H       -1.033821000      0.487953000     -9.154470000
H       -0.712839000     -4.071038000     -6.326725000
H        0.509947000     -4.579289000     -5.153050000
H       -0.738366000     -0.116941000     -2.635677000

91
Entry 16: L*CuORS
P        1.329369000      1.760463000     -0.179457000
C        0.798977000      3.386208000     -0.975933000
C        1.999275000      4.323362000     -0.786435000
C        3.239997000      3.472332000     -1.095223000
C        3.162145000      2.187303000     -0.229290000
H        1.929573000      5.204905000     -1.434672000
H        2.052868000      4.683256000      0.249078000
H        4.176153000      4.008485000     -0.904085000
H        3.239372000      3.191035000     -2.155720000
P       -1.045256000     -0.017437000      0.987775000
C       -0.429525000     -1.550588000      1.899063000
C       -1.557443000     -1.924326000      2.872260000
C       -2.870211000     -1.672857000      2.118038000
C       -2.822653000     -0.221792000      1.579503000
H       -1.462724000     -2.966109000      3.199361000
H       -1.529765000     -1.293400000      3.769673000
H       -3.753280000     -1.818481000      2.750231000
H       -2.948597000     -2.370224000      1.275950000
H        0.731098000      3.140602000     -2.043256000
H        3.445833000      2.454456000      0.796484000
Cu       0.013572000      0.086680000     -0.981751000
C       -0.483369000      1.450742000      1.996401000
H       -0.538831000      1.223688000      3.067219000
H       -1.218188000      2.234955000      1.785663000
C        0.929876000      1.943557000      1.634657000
H       -0.401224000     -2.314071000      1.116933000
H       -2.941035000      0.457071000      2.433719000
C        0.974044000     -1.349074000      2.407571000
C        3.618261000     -0.761033000      3.179612000
C        2.035464000     -1.457564000      1.493684000
C        1.263324000     -0.956275000      3.719503000
C        2.575390000     -0.662362000      4.101858000
C        3.344468000     -1.169395000      1.871328000
H        1.824019000     -1.754352000      0.472042000
H        0.465473000     -0.872674000      4.450959000
H        2.779604000     -0.356228000      5.124444000
H        4.143889000     -1.254846000      1.143628000
H        4.637015000     -0.529634000      3.477647000
C       -3.874126000      0.116165000      0.551446000
C       -5.850548000      0.774619000     -1.340730000
C       -5.000987000      0.859217000      0.921784000
C       -3.753933000     -0.298573000     -0.782326000
C       -4.731117000      0.029212000     -1.720744000
C       -5.984632000      1.185640000     -0.013366000
H       -5.101979000      1.194365000      1.951424000
H       -2.877019000     -0.856405000     -1.092352000
H       -4.611220000     -0.291024000     -2.752108000
H       -6.849938000      1.766912000      0.293329000
H       -6.609425000      1.034312000     -2.073288000
C        4.054163000      1.055346000     -0.689801000
C        5.754595000     -1.048481000     -1.465906000
C        3.646493000      0.132074000     -1.664776000
C        5.328236000      0.916339000     -0.124902000
C        6.175668000     -0.123762000     -0.508309000
C        4.490131000     -0.912968000     -2.043345000
H        2.657410000      0.194288000     -2.110558000
H        5.651051000      1.622172000      0.637243000
H        7.157477000     -0.217450000     -0.052140000
H        4.149380000     -1.625299000     -2.789641000
H        6.405790000     -1.867110000     -1.759188000
C       -0.573209000      3.777539000     -0.494609000
C       -3.160615000      4.202102000      0.528540000
C       -0.788040000      4.698077000      0.536898000
C       -1.680530000      3.092171000     -1.022851000
C       -2.961394000      3.295994000     -0.516949000
C       -2.073809000      4.908779000      1.044665000
H        0.047725000      5.250359000      0.955568000
H       -1.526391000      2.371287000     -1.822597000
H       -3.797716000      2.742632000     -0.929379000
H       -2.221611000      5.625351000      1.848233000
H       -4.157582000      4.356887000      0.930858000
H        1.061513000      2.981348000      1.961565000
H        1.678809000      1.336548000      2.152982000
O        0.173684000     -0.721318000     -2.662382000
C       -0.670408000     -1.782973000     -2.971781000
C       -0.644136000     -2.868864000     -1.894779000
C       -1.813157000     -3.453735000     -1.398807000
C        0.584195000     -3.287821000     -1.362736000
C       -1.773166000     -4.424532000     -0.392231000
H       -2.775862000     -3.143778000     -1.797782000
C        0.650052000     -4.261283000     -0.367102000
H        1.492274000     -2.817526000     -1.727886000
C       -0.537186000     -4.811388000      0.108138000
H       -2.677568000     -4.876299000      0.002625000
H        1.595861000     -4.583202000      0.056509000
C       -0.270468000     -2.377745000     -4.332564000
H       -0.929013000     -3.203620000     -4.629848000
H       -0.314285000     -1.593708000     -5.095929000
H        0.758913000     -2.751912000     -4.285348000
H       -1.728279000     -1.454982000     -3.062020000
F       -0.485465000     -5.739908000      1.092151000

91
Entry 17: L*CuORR
P        1.250641000     -0.380212000     -1.836001000
C        0.580479000     -1.165227000     -3.415716000
C        1.747015000     -1.096784000     -4.411122000
C        3.000922000     -1.473483000     -3.607881000
C        3.049816000     -0.562047000     -2.354147000
H        1.586454000     -1.762864000     -5.267116000
H        1.861281000     -0.079259000     -4.806250000
H        3.921326000     -1.371733000     -4.193395000
H        2.935078000     -2.521169000     -3.288586000
P       -0.983492000      0.987725000      0.029184000
C       -0.272481000      1.922520000      1.506278000
C       -1.284754000      3.036526000      1.808310000
C       -2.674152000      2.411172000      1.622919000
C       -2.700147000      1.753246000      0.220872000
H       -1.144896000      3.431773000      2.820959000
H       -1.168777000      3.874939000      1.109649000
H       -3.479680000      3.148687000      1.711983000
H       -2.841328000      1.650232000      2.392420000
H        0.437034000     -2.218407000     -3.142239000
H        3.379424000      0.433753000     -2.677008000
Cu       0.064421000     -1.014527000      0.010302000
C       -0.390542000      1.916860000     -1.482815000
H       -0.363637000      2.992828000     -1.274679000
H       -1.166739000      1.747815000     -2.236249000
C        0.972353000      1.452517000     -2.024136000
H       -0.327721000      1.194311000      2.320065000
H       -2.740511000      2.561339000     -0.520457000
C        1.177911000      2.255259000      1.269805000
C        3.879580000      2.675676000      0.592583000
C        2.126693000      1.227549000      1.405779000
C        1.611984000      3.504544000      0.812033000
C        2.953064000      3.712750000      0.475313000
C        3.462729000      1.429901000      1.069670000
H        1.806160000      0.254164000      1.762563000
H        0.904791000      4.321708000      0.708387000
H        3.270258000      4.689004000      0.118225000
H        4.171121000      0.615152000      1.171120000
H        4.919478000      2.834968000      0.321987000
C       -3.861639000      0.825953000     -0.036322000
C       -6.050420000     -0.866659000     -0.553110000
C       -3.864002000     -0.499131000      0.419386000
C       -4.973983000      1.289455000     -0.749192000
C       -6.061772000      0.453837000     -1.006009000
C       -4.947363000     -1.338767000      0.162898000
H       -3.001314000     -0.878591000      0.954744000
H       -4.980780000      2.313006000     -1.116502000
H       -6.913221000      0.831729000     -1.565358000
H       -4.925375000     -2.366165000      0.515899000
H       -6.891627000     -1.522727000     -0.757605000
C        3.976656000     -1.036271000     -1.256350000
C        5.756633000     -1.843196000      0.767852000
C        5.283130000     -0.533264000     -1.206466000
C        3.572001000     -1.960380000     -0.280629000
C        4.458172000     -2.355717000      0.722979000
C        6.169648000     -0.931170000     -0.205364000
H        5.602658000      0.190574000     -1.953020000
H        2.554393000     -2.343668000     -0.253917000
H        4.120654000     -3.059911000      1.477951000
H        7.176383000     -0.522798000     -0.180669000
H        6.439403000     -2.148756000      1.555789000
C       -0.764061000     -0.580433000     -3.758415000
C       -3.277733000      0.640505000     -4.099969000
C       -0.935498000      0.446200000     -4.693505000
C       -1.879585000     -1.000879000     -3.014472000
C       -3.124084000     -0.398606000     -3.177892000
C       -2.184160000      1.052393000     -4.862412000
H       -0.093766000      0.784096000     -5.290090000
H       -1.758794000     -1.795095000     -2.281262000
H       -3.966761000     -0.730572000     -2.581621000
H       -2.297613000      1.850731000     -5.590941000
H       -4.245083000      1.118719000     -4.222936000
H        1.087224000      1.762598000     -3.069264000
H        1.780124000      1.919098000     -1.451042000
O        0.480723000     -2.560736000      1.018278000
C        0.932346000     -2.415130000      2.321662000
C        1.071292000     -3.799104000      2.979401000
H        1.741745000     -4.419962000      2.374741000
H        1.469813000     -3.731479000      3.999595000
H        0.092673000     -4.291274000      3.016714000
C        0.024850000     -1.519436000      3.167527000
C       -1.362179000     -1.565317000      2.977717000
C        0.536256000     -0.619677000      4.108075000
C       -2.219579000     -0.726688000      3.687690000
H       -1.751443000     -2.259376000      2.239618000
C       -0.302698000      0.236323000      4.829079000
H        1.610993000     -0.566793000      4.265784000
C       -1.669923000      0.172614000      4.596318000
H       -3.294152000     -0.746007000      3.536431000
H        0.088649000      0.953548000      5.543165000
H        1.941336000     -1.946402000      2.352839000
F       -2.493844000      1.025900000      5.251961000

110
Entry 18: L*CuORS (S)-1a
P       -0.734309000      0.259852000     -1.916687000
C        0.582633000      0.926384000     -3.083390000
C       -0.191822000      1.286421000     -4.357629000
C       -1.456940000      2.014983000     -3.885652000
C       -2.147568000      1.164808000     -2.781700000
H        0.409789000      1.905209000     -5.033967000
H       -0.470638000      0.380320000     -4.909790000
H       -2.155403000      2.215574000     -4.705162000
H       -1.177711000      2.984952000     -3.457334000
P        0.191414000     -2.159766000      0.003863000
C       -1.177468000     -3.115007000      0.884584000
C       -0.577161000     -4.502825000      1.151637000
C        0.879094000     -4.259591000      1.573961000
C        1.539272000     -3.384398000      0.478883000
H       -1.147174000     -5.045133000      1.915174000
H       -0.589361000     -5.114357000      0.240376000
H        1.439091000     -5.191037000      1.711998000
H        0.904545000     -3.721361000      2.530132000
H        0.909978000      1.862194000     -2.612270000
H       -2.758323000      0.389871000     -3.259087000
Cu      -0.052765000      0.123662000      0.199244000
C       -0.055045000     -2.515702000     -1.810406000
H       -0.440622000     -3.530647000     -1.958478000
H        0.945223000     -2.472644000     -2.252233000
C       -0.981839000     -1.499765000     -2.503755000
H       -1.285520000     -2.599307000      1.845881000
H        1.706005000     -4.019605000     -0.400542000
C       -2.477351000     -2.973136000      0.136263000
C       -4.783366000     -2.473853000     -1.398443000
C       -3.157666000     -1.748908000      0.234255000
C       -2.977842000     -3.948793000     -0.732494000
C       -4.122516000     -3.699249000     -1.495989000
C       -4.299707000     -1.498442000     -0.521171000
H       -2.776133000     -0.982067000      0.897807000
H       -2.477686000     -4.908358000     -0.821762000
H       -4.497193000     -4.467829000     -2.166645000
H       -4.801216000     -0.540895000     -0.424565000
H       -5.673312000     -2.284719000     -1.992268000
C        2.856324000     -2.748389000      0.865271000
C        5.337417000     -1.572668000      1.492245000
C        2.916990000     -1.534028000      1.563331000
C        4.057437000     -3.374634000      0.508617000
C        5.289326000     -2.795130000      0.818449000
C        4.145602000     -0.952083000      1.871585000
H        2.007539000     -1.004171000      1.826503000
H        4.025362000     -4.314836000     -0.037535000
H        6.208878000     -3.290672000      0.518664000
H        4.165794000     -0.000465000      2.389152000
H        6.287744000     -1.095095000      1.710048000
C       -3.019655000      1.976010000     -1.853296000
C       -4.646929000      3.548537000     -0.182904000
C       -4.413288000      1.855748000     -1.896747000
C       -2.452686000      2.887012000     -0.952172000
C       -3.255866000      3.668482000     -0.124869000
C       -5.223705000      2.635447000     -1.068150000
H       -4.866519000      1.147868000     -2.586883000
H       -1.376303000      2.975431000     -0.857997000
H       -2.779455000      4.351052000      0.572144000
H       -6.304036000      2.529611000     -1.116261000
H       -5.276260000      4.156219000      0.461351000
C        1.760047000     -0.012208000     -3.149758000
C        3.869251000     -1.872777000     -3.074348000
C        2.009636000     -0.847076000     -4.243872000
C        2.590818000     -0.116826000     -2.021958000
C        3.639331000     -1.030750000     -1.982483000
C        3.055891000     -1.774608000     -4.203733000
H        1.388912000     -0.781948000     -5.132083000
H        2.408436000      0.517385000     -1.160244000
H        4.265282000     -1.088283000     -1.099585000
H        3.233574000     -2.418310000     -5.061071000
H        4.680138000     -2.594843000     -3.043162000
H       -0.851865000     -1.556705000     -3.590445000
H       -2.026554000     -1.738544000     -2.285140000
O        0.380562000      1.112892000      1.762729000
C       -0.057337000      0.598217000      2.984727000
C       -1.562931000      0.346313000      3.002204000
C       -2.427634000      1.214851000      2.322189000
C       -2.113398000     -0.742171000      3.688023000
C       -3.806506000      1.006103000      2.322684000
H       -2.011687000      2.050554000      1.772446000
C       -3.491488000     -0.972129000      3.697675000
H       -1.454936000     -1.425243000      4.221214000
C       -4.315399000     -0.089271000      3.010572000
H       -4.474774000      1.665169000      1.779858000
H       -3.926692000     -1.822405000      4.212290000
O        0.085431000      3.614377000      1.023152000
C        1.070379000      3.824378000      0.036473000
C        2.440383000      3.303973000      0.448426000
C        2.816517000      3.272209000      1.795520000
C        3.345873000      2.844247000     -0.511488000
C        4.058489000      2.771573000      2.180102000
H        2.111585000      3.615229000      2.543563000
C        4.591043000      2.326637000     -0.148000000
H        3.070521000      2.865279000     -1.563338000
C        4.919774000      2.292786000      1.199276000
H        4.356476000      2.727359000      3.222795000
H        5.283162000      1.933635000     -0.884819000
C        1.103564000      5.322215000     -0.271849000
H        1.820674000      5.544498000     -1.069511000
H        0.108729000      5.659993000     -0.582069000
H        1.394313000      5.878220000      0.625601000
H        0.794594000      3.294159000     -0.896969000
H        0.166456000      2.667191000      1.354524000
H        0.429130000     -0.377858000      3.188815000
C        0.343946000      1.553538000      4.119180000
H        0.035375000      1.170259000      5.098949000
H        1.430885000      1.686339000      4.115490000
H       -0.125584000      2.531453000      3.963767000
F        6.102807000      1.746200000      1.576865000
F       -5.649725000     -0.313450000      2.994567000

110
Entry 19: L*CuORS (R)-1a
P       -1.055385000      0.863365000     -1.239539000
C       -0.293380000      2.489358000     -1.791894000
C       -1.383230000      3.148486000     -2.650273000
C       -2.717156000      2.921005000     -1.922143000
C       -2.825393000      1.415920000     -1.550094000
H       -1.180303000      4.215766000     -2.796673000
H       -1.427419000      2.684992000     -3.643926000
H       -3.574627000      3.223397000     -2.533692000
H       -2.747535000      3.524206000     -1.012733000
P        0.869454000     -1.674388000     -0.836315000
C       -0.075307000     -3.288978000     -0.584275000
C        0.924276000     -4.402683000     -0.937944000
C        2.299404000     -3.928577000     -0.443708000
C        2.534675000     -2.520542000     -1.039866000
H        0.625301000     -5.353103000     -0.481196000
H        0.970655000     -4.559999000     -2.022696000
H        3.106339000     -4.610134000     -0.735295000
H        2.298992000     -3.866809000      0.650545000
H       -0.185779000      3.066976000     -0.870437000
H       -3.154249000      0.868347000     -2.441790000
Cu       0.008718000     -0.086892000      0.525837000
C        0.509299000     -1.114904000     -2.576080000
H        0.461934000     -1.974908000     -3.253770000
H        1.375701000     -0.510828000     -2.864810000
C       -0.778452000     -0.282939000     -2.690714000
H       -0.236137000     -3.321115000      0.495094000
H        2.685594000     -2.641189000     -2.120613000
C       -1.423449000     -3.240284000     -1.255976000
C       -3.913331000     -2.872084000     -2.524700000
C       -2.456840000     -2.523121000     -0.629330000
C       -1.666087000     -3.780358000     -2.524223000
C       -2.900100000     -3.596403000     -3.154038000
C       -3.689162000     -2.339592000     -1.252040000
H       -2.279396000     -2.088263000      0.348136000
H       -0.890703000     -4.345057000     -3.032326000
H       -3.066802000     -4.021716000     -4.140040000
H       -4.464629000     -1.771355000     -0.748903000
H       -4.870958000     -2.729213000     -3.017367000
C        3.703904000     -1.743868000     -0.482412000
C        5.882499000     -0.248070000      0.480867000
C        3.615229000     -1.048553000      0.730136000
C        4.904320000     -1.683769000     -1.201471000
C        5.989422000     -0.948840000     -0.722705000
C        4.689349000     -0.298001000      1.204723000
H        2.684701000     -1.053508000      1.286308000
H        4.982966000     -2.208064000     -2.151210000
H        6.911476000     -0.911363000     -1.296587000
H        4.567978000      0.275937000      2.117275000
H        6.718831000      0.342164000      0.844951000
C       -3.804552000      1.117235000     -0.433705000
C       -5.699583000      0.554247000      1.575916000
C       -5.155356000      0.921183000     -0.751440000
C       -3.418936000      1.033297000      0.912167000
C       -4.358061000      0.752703000      1.906260000
C       -6.096768000      0.643376000      0.240258000
H       -5.468383000      0.975399000     -1.791778000
H       -2.377683000      1.155542000      1.190324000
H       -4.032856000      0.684506000      2.941032000
H       -7.137685000      0.490139000     -0.031233000
H       -6.428016000      0.330600000      2.350054000
C        1.079984000      2.233791000     -2.363432000
C        3.601722000      1.431630000     -3.323929000
C        1.337181000      2.189308000     -3.738189000
C        2.115615000      1.898278000     -1.473453000
C        3.361823000      1.495051000     -1.948224000
C        2.590447000      1.791676000     -4.215254000
H        0.560191000      2.457699000     -4.447478000
H        1.946825000      1.924110000     -0.399739000
H        4.136841000      1.219049000     -1.241112000
H        2.770224000      1.759823000     -5.286732000
H        4.570508000      1.108159000     -3.694338000
H       -0.771816000      0.289400000     -3.624769000
H       -1.647820000     -0.944895000     -2.715363000
O        0.049619000      0.337644000      2.400086000
C        0.570133000     -0.592018000      3.313535000
C        0.049579000     -2.002244000      3.077535000
C       -1.318417000     -2.225660000      2.867653000
C        0.910276000     -3.104497000      3.092293000
C       -1.819898000     -3.514486000      2.688357000
H       -1.989805000     -1.372871000      2.830387000
C        0.429763000     -4.404456000      2.910798000
H        1.975026000     -2.945908000      3.245308000
C       -0.932917000     -4.586378000      2.712049000
H       -2.875090000     -3.697998000      2.515550000
H        1.091403000     -5.264473000      2.915037000
C        0.237838000     -0.139874000      4.743779000
H        0.642133000     -0.832020000      5.492001000
H        0.658026000      0.854799000      4.923521000
H       -0.849192000     -0.083598000      4.872203000
H        1.673172000     -0.639524000      3.233297000
O        2.189504000      1.811746000      1.830131000
C        2.100557000      3.182325000      2.186377000
C        0.873425000      3.864008000      1.597372000
C        1.008351000      4.980559000      0.766875000
C       -0.417042000      3.394703000      1.892314000
C       -0.109209000      5.633568000      0.239581000
H        2.001766000      5.344848000      0.518411000
C       -1.543081000      4.037524000      1.381639000
H       -0.538115000      2.497699000      2.494024000
C       -1.367809000      5.149646000      0.565262000
H       -0.014212000      6.494648000     -0.413405000
H       -2.544505000      3.678424000      1.592746000
C        2.158565000      3.361280000      3.708551000
H        2.190159000      4.422131000      3.982899000
H        1.275199000      2.915878000      4.178773000
H        3.049585000      2.863922000      4.105616000
H        2.988707000      3.653392000      1.747527000
H        1.356612000      1.332694000      2.111815000
F       -2.462319000      5.752887000      0.040450000
F       -1.408486000     -5.837689000      2.522334000

110
Entry 20: L*CuORR (S)-1a
P        0.889798000      1.331975000      1.130815000
C        1.229536000      3.033143000      0.394553000
C        2.075717000      3.767180000      1.443382000
C        3.077824000      2.733120000      1.976841000
C        2.273966000      1.479561000      2.407880000
H        2.578803000      4.638820000      1.008754000
H        1.450365000      4.128089000      2.270007000
H        3.662507000      3.117655000      2.820158000
H        3.785888000      2.465087000      1.186820000
P       -1.958356000      0.048702000      0.303814000
C       -2.363627000     -1.541614000      1.215206000
C       -3.898629000     -1.584932000      1.264890000
C       -4.394931000     -1.098104000     -0.105165000
C       -3.674672000      0.235081000     -0.438833000
H       -4.258894000     -2.596210000      1.486109000
H       -4.281943000     -0.919520000      2.048788000
H       -5.481671000     -0.959911000     -0.124698000
H       -4.153928000     -1.843140000     -0.866892000
H        1.874358000      2.817469000     -0.461965000
H        1.763429000      1.728433000      3.346996000
Cu       0.107421000      0.033125000     -0.583207000
C       -1.950371000      1.391753000      1.592126000
H       -2.718166000      1.202749000      2.351548000
H       -2.232713000      2.303286000      1.055669000
C       -0.580435000      1.579078000      2.263350000
H       -2.026640000     -2.322560000      0.530041000
H       -4.164725000      1.036356000      0.128239000
C       -1.555456000     -1.651508000      2.483145000
C        0.105774000     -1.642882000      4.756059000
C       -0.191894000     -1.980530000      2.379696000
C       -2.074079000     -1.336689000      3.744066000
C       -1.248888000     -1.330852000      4.872825000
C        0.631007000     -1.976264000      3.504369000
H        0.234129000     -2.211502000      1.406956000
H       -3.125223000     -1.088235000      3.853299000
H       -1.669505000     -1.079781000      5.843042000
H        1.682596000     -2.219821000      3.400310000
H        0.750103000     -1.630690000      5.630513000
C       -3.682804000      0.618169000     -1.902192000
C       -3.727243000      1.407263000     -4.605182000
C       -2.726407000      0.129570000     -2.805531000
C       -4.662488000      1.498481000     -2.377414000
C       -4.689321000      1.890847000     -3.716522000
C       -2.748235000      0.524116000     -4.143493000
H       -1.926811000     -0.519015000     -2.463596000
H       -5.403329000      1.892155000     -1.685235000
H       -5.454778000      2.580297000     -4.062220000
H       -1.986592000      0.147145000     -4.820549000
H       -3.737983000      1.718590000     -5.645925000
C        3.102772000      0.239114000      2.649398000
C        4.643183000     -2.055035000      3.185813000
C        3.671607000      0.036324000      3.914155000
C        3.313922000     -0.727327000      1.660061000
C        4.077547000     -1.864152000      1.924117000
C        4.436293000     -1.098713000      4.183191000
H        3.501614000      0.770666000      4.698544000
H        2.838208000     -0.628685000      0.694293000
H        4.201651000     -2.606569000      1.142431000
H        4.863055000     -1.240377000      5.172487000
H        5.230559000     -2.944747000      3.395251000
C       -0.051323000      3.638579000     -0.118218000
C       -2.585133000      4.467235000     -1.029288000
C       -0.788494000      4.590685000      0.594311000
C       -0.593639000      3.131931000     -1.312319000
C       -1.848111000      3.533801000     -1.763580000
C       -2.046017000      5.002309000      0.141371000
H       -0.389943000      5.010003000      1.512918000
H       -0.028153000      2.399501000     -1.880389000
H       -2.252594000      3.111719000     -2.677223000
H       -2.605157000      5.739942000      0.710935000
H       -3.567705000      4.776648000     -1.373660000
H       -0.526652000      2.567525000      2.734471000
H       -0.450798000      0.832886000      3.053677000
O        1.736208000     -2.415807000     -0.678727000
C        1.386948000     -3.764070000     -0.977918000
C       -0.127659000     -3.968062000     -0.957802000
C       -0.780822000     -4.778126000     -0.022840000
C       -0.903389000     -3.308526000     -1.925583000
C       -2.169813000     -4.938107000     -0.045282000
H       -0.213029000     -5.293891000      0.743524000
C       -2.287203000     -3.460963000     -1.968717000
H       -0.418619000     -2.630028000     -2.621629000
C       -2.898083000     -4.277688000     -1.023183000
H       -2.682997000     -5.556296000      0.683637000
H       -2.889924000     -2.947300000     -2.710145000
C        2.156078000     -4.648785000     -0.005338000
H        1.952383000     -5.710766000     -0.177416000
H        3.228146000     -4.475872000     -0.135395000
H        1.899115000     -4.399686000      1.029956000
H        1.727176000     -4.001558000     -1.999442000
O        0.673824000     -0.653963000     -2.301475000
C        1.291595000      0.154520000     -3.259546000
C        2.419704000      1.001509000     -2.679238000
C        2.573826000      2.348149000     -3.023239000
C        3.319100000      0.438833000     -1.763234000
C        3.585040000      3.132069000     -2.459187000
H        1.881704000      2.801758000     -3.728669000
C        4.331707000      1.201575000     -1.185783000
H        3.208350000     -0.603527000     -1.484487000
C        4.441585000      2.542477000     -1.539362000
H        3.698924000      4.182621000     -2.705215000
H        5.014251000      0.777544000     -0.456886000
C        1.811942000     -0.723509000     -4.407831000
H        2.269371000     -0.124797000     -5.204390000
H        2.563265000     -1.425533000     -4.027358000
H        0.983566000     -1.302365000     -4.831641000
H        0.553158000      0.858724000     -3.690880000
H        1.408616000     -1.814500000     -1.412562000
F       -4.247986000     -4.397862000     -1.035311000
F        5.393602000      3.299406000     -0.943192000

110
Entry 21: L*CuORR (R)-1a
P        0.870154000      2.012298000      0.907263000
C        1.044796000      3.418754000     -0.335651000
C        2.050378000      4.389959000      0.296706000
C        3.138722000      3.509569000      0.927392000
C        2.429553000      2.490369000      1.852492000
H        2.458929000      5.079380000     -0.451857000
H        1.578467000      5.000653000      1.077684000
H        3.876440000      4.089662000      1.493650000
H        3.679359000      2.966449000      0.144128000
P       -1.984759000      0.500622000      0.824219000
C       -2.102407000     -0.828146000      2.163940000
C       -3.603044000     -1.013110000      2.436127000
C       -4.307066000     -0.881855000      1.080452000
C       -3.839011000      0.450413000      0.451441000
H       -3.795352000     -1.982281000      2.910288000
H       -3.979348000     -0.236091000      3.112759000
H       -5.398957000     -0.899381000      1.170277000
H       -4.017482000     -1.716676000      0.430775000
H        1.522226000      2.925715000     -1.190578000
H        2.081046000      3.034291000      2.739883000
Cu      -0.026319000      0.216412000     -0.227822000
C       -1.870353000      2.138361000      1.710164000
H       -2.526788000      2.134646000      2.588218000
H       -2.275670000      2.865616000      0.998508000
C       -0.445361000      2.543074000      2.119008000
H       -1.746526000     -1.726830000      1.652785000
H       -4.274635000      1.268112000      1.039559000
C       -1.167618000     -0.542268000      3.309887000
C        0.712194000      0.148177000      5.289819000
C       -1.570055000      0.120219000      4.475660000
C        0.190566000     -0.866938000      3.162161000
C        1.123321000     -0.529281000      4.139253000
C       -0.636520000      0.464959000      5.457026000
H       -2.614337000      0.377138000      4.623368000
H        0.517655000     -1.371930000      2.258795000
H        2.166892000     -0.785441000      3.997861000
H       -0.967884000      0.982952000      6.353122000
H        1.439431000      0.421516000      6.048881000
C       -4.218138000      0.647154000     -0.991666000
C       -4.934871000      1.021173000     -3.685195000
C       -3.646647000     -0.140009000     -1.998938000
C       -5.157787000      1.618734000     -1.352463000
C       -5.518136000      1.804550000     -2.688262000
C       -3.996930000      0.045850000     -3.334633000
H       -2.911282000     -0.889446000     -1.728810000
H       -5.602822000      2.241765000     -0.580610000
H       -6.247916000      2.565904000     -2.949752000
H       -3.531457000     -0.565370000     -4.102852000
H       -5.206795000      1.168823000     -4.726385000
C        3.289134000      1.339233000      2.315212000
C        4.884582000     -0.776318000      3.258053000
C        3.913476000      1.413289000      3.566893000
C        3.486783000      0.194660000      1.531107000
C        4.272135000     -0.856005000      2.005755000
C        4.709302000      0.368656000      4.037215000
H        3.761281000      2.295963000      4.183940000
H        3.016591000      0.111489000      0.555545000
H        4.410779000     -1.737679000      1.388760000
H        5.182784000      0.445044000      5.012284000
H        5.496427000     -1.597519000      3.620108000
C       -0.314664000      3.894459000     -0.773526000
C       -2.981374000      4.482368000     -1.453091000
C       -0.980118000      4.971873000     -0.177681000
C       -0.994334000      3.136698000     -1.743881000
C       -2.316956000      3.420561000     -2.074031000
C       -2.304466000      5.265633000     -0.517479000
H       -0.471891000      5.582891000      0.562470000
H       -0.467260000      2.324058000     -2.236069000
H       -2.832119000      2.809563000     -2.807723000
H       -2.806777000      6.104879000     -0.043288000
H       -4.015570000      4.698021000     -1.705349000
H       -0.399028000      3.625231000      2.286578000
H       -0.175411000      2.051977000      3.059372000
O        1.037373000     -0.787274000     -1.453808000
C        0.482080000     -1.877634000     -2.140301000
C       -0.318518000     -1.418540000     -3.363603000
H       -0.694694000     -2.258588000     -3.960738000
H       -1.159766000     -0.789982000     -3.054958000
H        0.325709000     -0.807513000     -4.000930000
C       -0.311035000     -2.753996000     -1.169512000
C        0.294653000     -3.095224000      0.051489000
C       -1.613372000     -3.206023000     -1.403780000
C       -0.372487000     -3.852776000      1.011374000
H        1.300216000     -2.736109000      0.248080000
C       -2.309837000     -3.952655000     -0.446351000
H       -2.107558000     -2.977659000     -2.341604000
C       -1.676821000     -4.262747000      0.748290000
H        0.090538000     -4.112178000      1.957795000
H       -3.324046000     -4.296377000     -0.622003000
H        1.315843000     -2.503898000     -2.518217000
O        1.715343000      1.382166000     -2.774983000
C        2.998808000      1.354735000     -3.384024000
C        4.057628000      0.778252000     -2.456508000
C        4.995603000      1.614620000     -1.842541000
C        4.110246000     -0.595747000     -2.180108000
C        5.962940000      1.111251000     -0.969544000
H        4.972313000      2.681664000     -2.050782000
C        5.076443000     -1.119943000     -1.325972000
H        3.381528000     -1.264595000     -2.622301000
C        5.985376000     -0.254339000     -0.728095000
H        6.684644000      1.756282000     -0.480189000
H        5.127182000     -2.182061000     -1.109975000
H        1.517712000      0.497474000     -2.339803000
C        2.947764000      0.636031000     -4.737156000
H        2.185368000      1.103013000     -5.368597000
H        3.915069000      0.685616000     -5.250874000
H        2.683207000     -0.419687000     -4.612126000
H        3.257240000      2.405405000     -3.569364000
F        6.903648000     -0.760172000      0.124430000
F       -2.344899000     -4.973495000      1.685321000

110
Entry 22: L*CuORS (S)-1a_CuCoord
P        1.282241000     -1.085904000     -0.966220000
C        0.861986000     -2.919739000     -1.163308000
C        2.060552000     -3.534823000     -1.898393000
C        3.313581000     -2.902220000     -1.279981000
C        3.123510000     -1.363576000     -1.296969000
H        2.063983000     -4.627623000     -1.808281000
H        2.024593000     -3.296329000     -2.968906000
H        4.224794000     -3.180177000     -1.821543000
H        3.434860000     -3.252898000     -0.250981000
P       -1.203137000      1.020298000     -1.097934000
C       -0.692926000      2.829882000     -1.251028000
C       -1.853526000      3.529987000     -1.974288000
C       -3.148077000      2.895469000     -1.446954000
C       -3.001743000      1.362513000     -1.587070000
H       -1.832021000      4.611281000     -1.795889000
H       -1.793681000      3.374030000     -3.058632000
H       -4.034411000      3.247832000     -1.986885000
H       -3.281202000      3.157267000     -0.392815000
H        0.866498000     -3.297077000     -0.136875000
H        3.269878000     -1.034112000     -2.334094000
Cu       0.070952000      0.133526000      0.561596000
C       -0.625697000      0.199795000     -2.670278000
H       -0.735924000      0.887905000     -3.516875000
H       -1.324324000     -0.628881000     -2.826648000
C        0.812137000     -0.327836000     -2.608850000
H       -0.687207000      3.173576000     -0.215002000
H       -3.069471000      1.116278000     -2.654074000
C        0.711603000      2.942785000     -1.790460000
C        3.352780000      2.865445000     -2.765430000
C        1.786380000      2.644161000     -0.932176000
C        0.985514000      3.220708000     -3.135086000
C        2.295973000      3.182140000     -3.619707000
C        3.093205000      2.603293000     -1.417381000
H        1.593697000      2.394759000      0.109238000
H        0.176452000      3.463857000     -3.816977000
H        2.486866000      3.398044000     -4.667777000
H        3.904788000      2.351490000     -0.742733000
H        4.370817000      2.827177000     -3.143076000
C       -4.019360000      0.535029000     -0.846619000
C       -5.898784000     -1.058531000      0.519250000
C       -3.999068000      0.443998000      0.552781000
C       -5.001154000     -0.175764000     -1.546220000
C       -5.937226000     -0.962954000     -0.872534000
C       -4.925650000     -0.348861000      1.229354000
H       -3.238993000      0.981229000      1.108346000
H       -5.024454000     -0.119837000     -2.631607000
H       -6.690156000     -1.507349000     -1.436053000
H       -4.888733000     -0.409673000      2.313612000
H       -6.621464000     -1.674645000      1.046690000
C        4.113574000     -0.605443000     -0.436896000
C        6.050351000      0.791901000      1.057761000
C        5.431048000     -0.479330000     -0.902922000
C        3.779087000     -0.014642000      0.787139000
C        4.741621000      0.677759000      1.525945000
C        6.392692000      0.209781000     -0.165737000
H        5.701422000     -0.917406000     -1.861532000
H        2.761876000     -0.018047000      1.160607000
H        4.444593000      1.144674000      2.460863000
H        7.405573000      0.299345000     -0.549467000
H        6.795075000      1.337225000      1.631141000
C       -0.524716000     -3.089302000     -1.720604000
C       -3.175988000     -3.083623000     -2.676786000
C       -0.793450000     -3.287768000     -3.079458000
C       -1.612202000     -2.928549000     -0.846630000
C       -2.923054000     -2.913149000     -1.312754000
C       -2.109270000     -3.286755000     -3.552617000
H        0.023204000     -3.433055000     -3.779394000
H       -1.400613000     -2.803114000      0.209458000
H       -3.746738000     -2.757450000     -0.622832000
H       -2.296976000     -3.438414000     -4.612188000
H       -4.196495000     -3.064212000     -3.047417000
H        0.986094000     -1.043751000     -3.420822000
H        1.515638000      0.498312000     -2.747776000
O        1.103190000      1.006262000      1.967233000
C        0.524411000      1.653108000      3.050176000
C       -0.351041000      2.816503000      2.592017000
C        0.203824000      4.002034000      2.090403000
C       -1.743505000      2.684631000      2.581804000
C       -0.601297000      5.024284000      1.586743000
H        1.282107000      4.123620000      2.074888000
C       -2.571127000      3.693281000      2.082210000
H       -2.182089000      1.765185000      2.959864000
C       -1.980491000      4.847004000      1.583360000
H       -0.177684000      5.939555000      1.186340000
H       -3.651713000      3.592426000      2.068331000
O       -1.520190000     -0.820478000      1.984795000
C       -1.220169000     -1.727772000      3.073468000
C       -0.065895000     -2.648374000      2.717850000
C       -0.220872000     -4.017803000      2.477530000
C        1.215058000     -2.081391000      2.610447000
C        0.873193000     -4.815973000      2.131230000
H       -1.197610000     -4.484019000      2.558023000
C        2.315999000     -2.863594000      2.270892000
H        1.341141000     -1.007070000      2.741218000
C        2.123728000     -4.220224000      2.035260000
H        0.765236000     -5.877440000      1.936153000
H        3.303659000     -2.427456000      2.170265000
C       -2.497583000     -2.419068000      3.533768000
H       -2.306991000     -3.071433000      4.391799000
H       -3.238057000     -1.668240000      3.823992000
H       -2.933908000     -3.029696000      2.733164000
H       -0.875747000     -1.053331000      3.862808000
H       -2.130094000     -1.246885000      1.360656000
H       -0.150866000      0.974718000      3.616261000
C        1.618515000      2.098782000      4.032212000
H        1.205551000      2.612943000      4.909379000
H        2.175658000      1.217757000      4.369887000
H        2.329779000      2.768595000      3.535543000
F       -2.769075000      5.816478000      1.059310000
F        3.185389000     -4.976993000      1.674758000

110
Entry 23: L*CuORS (R)-1a_CuCoord
C        0.539927000      0.103235000     -2.663078000
P        1.460045000      0.400593000     -1.059308000
C        3.040994000     -0.623640000     -1.259602000
C        2.769115000     -1.958246000     -1.912957000
C        3.072397000     -2.226880000     -3.253690000
C        2.734112000     -3.451916000     -3.835273000
C        2.088104000     -4.434087000     -3.085502000
C        1.786756000     -4.179901000     -1.744830000
C        2.121987000     -2.957355000     -1.166148000
H        1.843599000     -2.756728000     -0.137507000
H        1.284424000     -4.931860000     -1.142724000
H        1.827635000     -5.386876000     -3.538215000
H        2.981227000     -3.635974000     -4.877409000
H        3.581880000     -1.483110000     -3.857390000
H        3.370305000     -0.804766000     -0.233641000
C        4.050923000      0.323697000     -1.929116000
H        3.873035000      0.373403000     -3.010426000
H        5.078112000     -0.031059000     -1.783624000
C        3.831441000      1.718129000     -1.334371000
H        4.134999000      1.733052000     -0.284549000
C        2.320141000      2.032912000     -1.448950000
C        1.879777000      3.248906000     -0.659995000
C        1.277937000      3.174803000      0.602926000
C        0.891790000      4.338217000      1.273016000
C        1.104791000      5.592644000      0.701217000
C        1.713590000      5.678092000     -0.553482000
C        2.093344000      4.515816000     -1.223898000
H        2.551440000      4.587883000     -2.208185000
H        1.884577000      6.647710000     -1.013597000
H        0.798338000      6.494781000      1.223427000
H        0.415543000      4.247212000      2.245461000
H        1.056522000      2.221493000      1.067962000
H        2.108997000      2.229352000     -2.508568000
H        4.421803000      2.483286000     -1.851312000
Cu      -0.063824000     -0.092435000      0.599595000
P       -1.506603000     -0.841859000     -0.947719000
C       -2.940357000      0.308153000     -1.369443000
C       -2.484004000      1.477941000     -2.204976000
C       -1.704085000      2.476204000     -1.596387000
C       -1.188635000      3.538443000     -2.334584000
C       -1.436430000      3.619275000     -3.707906000
C       -2.209329000      2.635713000     -4.324985000
C       -2.731276000      1.574957000     -3.578938000
H       -3.335060000      0.824033000     -4.078375000
H       -2.412487000      2.691249000     -5.391152000
H       -1.033121000      4.443555000     -4.289529000
H       -0.583755000      4.289936000     -1.838357000
H       -1.477841000      2.399270000     -0.539854000
H       -3.265156000      0.686340000     -0.396966000
C       -4.040525000     -0.616934000     -1.910181000
H       -3.830953000     -0.908172000     -2.947146000
H       -5.016162000     -0.117337000     -1.900560000
C       -4.028060000     -1.870095000     -1.024728000
H       -4.345828000     -1.594925000     -0.012917000
H       -4.716432000     -2.643006000     -1.384509000
C       -2.575965000     -2.402301000     -0.996337000
C       -2.216118000     -3.335884000      0.129489000
C       -2.468505000     -2.985290000      1.465397000
C       -2.064701000     -3.815792000      2.511807000
C       -1.383356000     -5.007872000      2.242591000
C       -1.122382000     -5.362585000      0.918477000
C       -1.539563000     -4.534288000     -0.125844000
H       -1.321704000     -4.810799000     -1.153953000
H       -0.593451000     -6.285202000      0.696067000
H       -1.062065000     -5.650359000      3.057025000
H       -2.272630000     -3.524509000      3.537565000
H       -2.956484000     -2.042749000      1.687167000
H       -2.368503000     -2.900687000     -1.950731000
C       -0.536979000     -0.986749000     -2.537254000
H       -0.065253000     -1.974917000     -2.505653000
H       -1.206470000     -0.961138000     -3.405014000
O       -0.292357000      0.874229000      2.265148000
C       -1.419487000      0.668026000      3.043787000
C       -2.702762000      1.151270000      2.369713000
C       -2.714415000      2.378646000      1.695400000
C       -3.867115000      2.851712000      1.070026000
C       -5.020059000      2.074313000      1.117545000
C       -5.053708000      0.856278000      1.784561000
C       -3.887208000      0.409133000      2.413222000
H       -3.905397000     -0.532904000      2.956767000
H       -5.973729000      0.280945000      1.806402000
F       -6.137504000      2.512568000      0.492093000
H       -3.877585000      3.791988000      0.528945000
H       -1.792719000      2.949653000      1.647215000
C       -1.253747000      1.385417000      4.397242000
H       -0.355962000      1.015673000      4.905336000
H       -2.119870000      1.234693000      5.053897000
H       -1.127433000      2.461263000      4.228709000
H       -1.576494000     -0.410311000      3.268083000
O        0.708767000     -2.129172000      1.585954000
H       -0.125746000     -2.580814000      1.802349000
C        1.622770000     -2.279886000      2.693845000
C        2.803600000     -1.375008000      2.426958000
C        2.650577000      0.020111000      2.469776000
C        3.729780000      0.854684000      2.188333000
C        4.956496000      0.284060000      1.865011000
C        5.143370000     -1.091056000      1.821944000
C        4.051592000     -1.915920000      2.105705000
H        4.174608000     -2.994984000      2.060207000
H        6.114853000     -1.496195000      1.560270000
F        5.992002000      1.096820000      1.552569000
H        3.621118000      1.934149000      2.196708000
H        1.673129000      0.451006000      2.685224000
C        0.923873000     -1.980503000      4.017341000
H        0.089073000     -2.672859000      4.175547000
H        1.623723000     -2.092446000      4.852280000
H        0.535787000     -0.960670000      4.009166000
H        1.977586000     -3.320937000      2.698321000
H        0.076384000      1.055752000     -2.929616000
H        1.245560000     -0.157813000     -3.459074000

110
Entry 24: L*CuORR (S)-1a_CuCoord
C        0.826852000      0.127045000     -4.432389000
P        1.735738000      0.061345000     -2.800881000
C        2.857973000     -1.459919000     -2.926657000
C        2.174323000     -2.609989000     -3.623449000
C        1.280955000     -3.408706000     -2.890803000
C        0.565737000     -4.432927000     -3.509139000
C        0.720249000     -4.677972000     -4.875851000
C        1.607062000     -3.892931000     -5.613058000
C        2.329355000     -2.871705000     -4.991413000
H        3.018415000     -2.279872000     -5.585198000
H        1.743685000     -4.075825000     -6.675553000
H        0.162737000     -5.475702000     -5.359116000
H       -0.116950000     -5.034972000     -2.917584000
H        1.121525000     -3.198722000     -1.838531000
H        3.022427000     -1.742421000     -1.883585000
C        4.190610000     -0.944525000     -3.498228000
H        4.138547000     -0.863265000     -4.590578000
H        5.008863000     -1.634792000     -3.261896000
C        4.427087000      0.450599000     -2.911873000
H        4.623340000      0.378821000     -1.838546000
C        3.138328000      1.271954000     -3.150726000
C        3.098277000      2.589575000     -2.411455000
C        2.562533000      2.723230000     -1.123194000
C        2.572424000      3.963008000     -0.480021000
C        3.113175000      5.085848000     -1.108715000
C        3.650206000      4.961742000     -2.391865000
C        3.640330000      3.723317000     -3.032893000
H        4.049549000      3.632780000     -4.036725000
H        4.069894000      5.828389000     -2.895601000
H        3.111793000      6.049214000     -0.606453000
H        2.142084000      4.048208000      0.513449000
H        2.092000000      1.878007000     -0.631264000
H        3.082700000      1.486440000     -4.226285000
H        5.289754000      0.950613000     -3.366875000
Cu       0.071980000      0.027461000     -1.215813000
P       -1.480322000     -0.283442000     -2.819975000
C       -2.529591000      1.235554000     -3.202887000
C       -1.697622000      2.294740000     -3.879423000
C       -0.740015000      2.980595000     -3.112733000
C        0.136136000      3.890771000     -3.697578000
C        0.072657000      4.132949000     -5.072793000
C       -0.880426000      3.467656000     -5.844650000
C       -1.760369000      2.556422000     -5.252553000
H       -2.494315000      2.048774000     -5.870616000
H       -0.943257000      3.655238000     -6.913310000
H        0.758636000      4.836883000     -5.535517000
H        0.872684000      4.396954000     -3.082853000
H       -0.665164000      2.772344000     -2.052367000
H       -2.824471000      1.605666000     -2.216829000
C       -3.782778000      0.685502000     -3.896966000
H       -3.568027000      0.420041000     -4.939929000
H       -4.590299000      1.426785000     -3.907451000
C       -4.178802000     -0.579851000     -3.123279000
H       -4.501962000     -0.296431000     -2.115446000
H       -5.011672000     -1.113921000     -3.594090000
C       -2.927643000     -1.488074000     -3.039465000
C       -2.946052000     -2.555899000     -1.977081000
C       -3.146635000     -2.225334000     -0.627202000
C       -3.113149000     -3.206726000      0.363939000
C       -2.866671000     -4.540923000      0.024723000
C       -2.666656000     -4.880066000     -1.313061000
C       -2.708730000     -3.895150000     -2.303095000
H       -2.540930000     -4.166138000     -3.341792000
H       -2.477441000     -5.913631000     -1.589957000
H       -2.834053000     -5.304775000      0.795829000
H       -3.278652000     -2.928567000      1.401520000
H       -3.314329000     -1.190238000     -0.356910000
H       -2.782649000     -1.967143000     -4.014933000
C       -0.524867000     -0.600759000     -4.394985000
H       -0.364062000     -1.684030000     -4.423036000
H       -1.125310000     -0.330985000     -5.271822000
O        0.079219000      0.993646000      0.476317000
C       -0.487390000      2.244278000      0.633993000
C       -1.992076000      2.266181000      0.360046000
C       -2.775224000      1.150895000      0.675391000
C       -4.149391000      1.139204000      0.432084000
C       -4.734588000      2.258951000     -0.150510000
C       -3.992430000      3.388301000     -0.470969000
C       -2.620952000      3.381404000     -0.204343000
H       -2.026346000      4.254224000     -0.462624000
H       -4.482189000      4.242024000     -0.927672000
F       -6.061729000      2.241022000     -0.418233000
H       -4.771729000      0.284855000      0.680412000
H       -2.276323000      0.285732000      1.099960000
C       -0.218336000      2.758305000      2.061724000
H       -0.628475000      3.762574000      2.226040000
H       -0.667651000      2.073739000      2.790644000
H        0.862971000      2.783324000      2.240820000
H       -0.040430000      2.989750000     -0.056670000
O        0.130231000     -2.077494000     -0.193843000
C        0.718724000     -1.960288000      1.128894000
C        2.200942000     -1.761908000      0.901175000
C        2.719516000     -0.460970000      0.935731000
C        4.065025000     -0.221754000      0.658464000
C        4.881223000     -1.299281000      0.337086000
C        4.400726000     -2.603127000      0.295322000
C        3.052536000     -2.825651000      0.579811000
H        2.666675000     -3.839050000      0.531468000
H        5.071388000     -3.414685000      0.033897000
F        6.177385000     -1.069682000      0.026203000
H        4.474025000      0.783117000      0.665141000
H        2.032406000      0.359759000      1.128803000
C        0.360520000     -3.179199000      1.972866000
H        0.831572000     -3.113513000      2.959440000
H        0.682960000     -4.108393000      1.492008000
H       -0.724081000     -3.237768000      2.115337000
H        0.320317000     -1.048449000      1.584387000
H       -0.830295000     -2.214557000     -0.100258000
H        0.675660000      1.189580000     -4.642434000
H        1.451174000     -0.283239000     -5.233682000

110
Entry 25: L*CuORR (R)-1a_CuCoord
C        0.689408000      0.022225000     -2.634584000
P        1.601194000      0.066955000     -1.004515000
C        2.815138000     -1.388874000     -1.077381000
C        2.218587000     -2.596269000     -1.758054000
C        1.375097000     -3.441855000     -1.019296000
C        0.745629000     -4.529556000     -1.622142000
C        0.936406000     -4.792984000     -2.980701000
C        1.771526000     -3.959799000     -3.725197000
C        2.408661000     -2.875060000     -3.118398000
H        3.059931000     -2.247521000     -3.718014000
H        1.934765000     -4.154528000     -4.781802000
H        0.446270000     -5.640578000     -3.451883000
H        0.101970000     -5.168056000     -1.024997000
H        1.183235000     -3.216657000      0.024112000
H        2.979591000     -1.637188000     -0.025581000
C        4.124667000     -0.809547000     -1.643189000
H        4.090657000     -0.774135000     -2.738515000
H        4.979043000     -1.437528000     -1.364970000
C        4.263308000      0.620257000     -1.111969000
H        4.450284000      0.606955000     -0.034962000
C        2.928748000      1.344983000     -1.402936000
C        2.797175000      2.694449000     -0.735969000
C        2.248040000      2.862050000      0.542734000
C        2.175585000      4.133303000      1.117172000
C        2.645419000      5.253207000      0.429127000
C        3.194576000      5.095146000     -0.845087000
C        3.267247000      3.825768000     -1.417722000
H        3.686131000      3.707571000     -2.414687000
H        3.559617000      5.958550000     -1.394886000
H        2.579890000      6.240094000      0.878724000
H        1.736823000      4.244228000      2.104277000
H        1.827489000      2.017649000      1.080426000
H        2.873322000      1.499037000     -2.488909000
H        5.098533000      1.154964000     -1.578649000
Cu      -0.070438000      0.018829000      0.583052000
P       -1.599414000     -0.447590000     -1.011928000
C       -2.736336000      0.987599000     -1.461754000
C       -1.969893000      2.057240000     -2.196544000
C       -1.059102000      2.842044000     -1.468826000
C       -0.236418000      3.768837000     -2.103219000
C       -0.308502000      3.929033000     -3.489929000
C       -1.216557000      3.165096000     -4.223935000
C       -2.042231000      2.236843000     -3.582385000
H       -2.741129000      1.651528000     -4.171770000
H       -1.285939000      3.288188000     -5.301532000
H        0.335970000      4.645752000     -3.991113000
H        0.466105000      4.351756000     -1.517181000
H       -0.976938000      2.699336000     -0.398272000
H       -3.044913000      1.388656000     -0.492486000
C       -3.961896000      0.334829000     -2.115929000
H       -3.743287000      0.038030000     -3.149604000
H       -4.811621000      1.026611000     -2.146718000
C       -4.274930000     -0.918116000     -1.285473000
H       -4.603173000     -0.612016000     -0.286141000
H       -5.079894000     -1.518798000     -1.723449000
C       -2.971213000     -1.745164000     -1.185093000
C       -2.907972000     -2.783768000     -0.096350000
C       -3.147794000     -2.443362000      1.244711000
C       -3.021366000     -3.393670000      2.259304000
C       -2.641393000     -4.704222000      1.952931000
C       -2.403290000     -5.053382000      0.623590000
C       -2.538453000     -4.101143000     -0.389241000
H       -2.337164000     -4.377956000     -1.420304000
H       -2.111043000     -6.069217000      0.371788000
H       -2.537584000     -5.442809000      2.742194000
H       -3.215995000     -3.108482000      3.289541000
H       -3.411786000     -1.422551000      1.491929000
H       -2.803262000     -2.240019000     -2.148994000
C       -0.617434000     -0.780474000     -2.567209000
H       -0.392619000     -1.852532000     -2.542857000
H       -1.227860000     -0.588328000     -3.457475000
O       -0.107160000      1.113871000      2.199325000
C       -0.770027000      2.322892000      2.294110000
C       -2.271604000      2.211414000      2.027487000
C       -2.987607000      3.251120000      1.423906000
C       -4.356400000      3.141390000      1.166261000
C       -5.007130000      1.971700000      1.536405000
C       -4.334176000      0.924854000      2.158309000
C       -2.963755000      1.050766000      2.390807000
H       -2.400250000      0.242802000      2.845323000
H       -4.888468000      0.036710000      2.446173000
F       -6.329848000      1.839648000      1.278571000
H       -4.912626000      3.935816000      0.679673000
H       -2.463488000      4.156442000      1.127572000
C       -0.540636000      2.930404000      3.691699000
H        0.536130000      3.034669000      3.868512000
H       -1.015804000      3.913404000      3.799871000
H       -0.947518000      2.260223000      4.457785000
H       -0.382712000      3.063340000      1.563450000
O        0.073488000     -2.072448000      1.600932000
H       -0.864185000     -2.322525000      1.688065000
C        0.729711000     -2.273533000      2.877366000
C        2.154052000     -1.801004000      2.696088000
C        2.462259000     -0.431975000      2.679502000
C        3.766952000     -0.007569000      2.434236000
C        4.753803000     -0.958740000      2.200304000
C        4.484240000     -2.320910000      2.216903000
C        3.173069000     -2.731421000      2.467871000
H        2.940205000     -3.793292000      2.470135000
H        5.281479000     -3.031685000      2.028075000
F        6.009760000     -0.541730000      1.920529000
H        4.017532000      1.047581000      2.401516000
H        1.672423000      0.304931000      2.814370000
C       -0.038823000     -1.565388000      3.989930000
H       -0.157108000     -0.505930000      3.741629000
H       -1.033414000     -2.015255000      4.100206000
H        0.486452000     -1.669903000      4.945705000
H        0.749268000     -3.355554000      3.071377000
H        0.476715000      1.066335000     -2.880714000
H        1.335317000     -0.379318000     -3.423024000

129
Entry 26: L*CuORR*(R)-1a*(R)-1a_Linear
P       -0.093214000     -0.198463000     -1.757100000
C        1.669078000     -0.778354000     -2.099664000
C        2.079024000     -0.062328000     -3.397257000
C        1.462957000      1.338637000     -3.343202000
C       -0.048541000      1.163028000     -3.059027000
H        3.169558000     -0.029932000     -3.486882000
H        1.687923000     -0.587160000     -4.277648000
H        1.616441000      1.901636000     -4.270420000
H        1.930445000      1.911659000     -2.533961000
P       -1.777448000     -2.170751000      0.142664000
C       -3.661111000     -2.170382000      0.298195000
C       -4.018394000     -3.597748000      0.739145000
C       -2.940713000     -4.022812000      1.745253000
C       -1.565378000     -3.795739000      1.068086000
H       -5.028079000     -3.644786000      1.164246000
H       -3.993436000     -4.282867000     -0.117830000
H       -3.049176000     -5.067156000      2.058569000
H       -3.005541000     -3.405881000      2.650303000
H        2.234411000     -0.342773000     -1.275171000
H       -0.521430000      0.751790000     -3.959666000
Cu      -0.738770000     -0.098510000      0.395533000
C       -1.473207000     -2.680238000     -1.628728000
H       -2.324753000     -3.254030000     -2.009403000
H       -0.605829000     -3.343543000     -1.607644000
C       -1.192795000     -1.480485000     -2.551580000
H       -3.866932000     -1.490263000      1.132592000
H       -1.446561000     -4.568545000      0.297157000
C       -4.297883000     -1.589127000     -0.940117000
C       -5.291606000     -0.404846000     -3.294244000
C       -4.125561000     -0.218063000     -1.187377000
C       -4.980808000     -2.356179000     -1.889678000
C       -5.473366000     -1.767479000     -3.058712000
C       -4.617322000      0.372451000     -2.347934000
H       -3.588947000      0.386248000     -0.465321000
H       -5.138473000     -3.417294000     -1.723399000
H       -6.003008000     -2.379384000     -3.783870000
H       -4.467914000      1.436081000     -2.507957000
H       -5.678129000      0.049113000     -4.202370000
C       -0.379052000     -3.886724000      2.007884000
C        1.818566000     -4.165421000      3.749438000
C        0.256259000     -2.764030000      2.549627000
C        0.104131000     -5.156183000      2.359179000
C        1.191436000     -5.297477000      3.220941000
C        1.345008000     -2.897930000      3.412259000
H       -0.080901000     -1.769516000      2.287756000
H       -0.370916000     -6.041067000      1.940667000
H        1.553306000     -6.290394000      3.474307000
H        1.806955000     -1.998181000      3.806357000
H        2.669874000     -4.274287000      4.415727000
C       -0.773251000      2.420684000     -2.657556000
C       -2.065798000      4.818385000     -1.951238000
C       -1.832639000      2.915166000     -3.426257000
C       -0.387654000      3.131499000     -1.512414000
C       -1.020215000      4.323547000     -1.166249000
C       -2.477017000      4.104572000     -3.077478000
H       -2.149064000      2.367945000     -4.310995000
H        0.402871000      2.733558000     -0.884859000
H       -0.706546000      4.863176000     -0.276703000
H       -3.293558000      4.475811000     -3.690578000
H       -2.557765000      5.748715000     -1.682230000
C        1.809583000     -2.279366000     -2.028019000
C        1.914671000     -5.086474000     -1.789498000
C        1.834305000     -3.094488000     -3.166322000
C        1.841609000     -2.895826000     -0.765043000
C        1.899775000     -4.283093000     -0.645958000
C        1.882934000     -4.486275000     -3.048397000
H        1.816890000     -2.650703000     -4.156436000
H        1.798929000     -2.273299000      0.122388000
H        1.920004000     -4.731004000      0.342272000
H        1.899090000     -5.099505000     -3.945560000
H        1.955486000     -6.168623000     -1.700097000
H       -0.745233000     -1.826804000     -3.489844000
H       -2.128238000     -0.966755000     -2.794182000
O       -0.762317000      1.014755000      1.979911000
C       -1.896064000      1.059340000      2.814396000
C       -3.140441000      1.460242000      2.025547000
C       -3.006119000      2.434843000      1.025193000
C       -4.416029000      0.934764000      2.265714000
C       -4.100524000      2.877834000      0.286835000
H       -2.021063000      2.830545000      0.814334000
C       -5.525531000      1.355773000      1.526355000
H       -4.560780000      0.183639000      3.035090000
C       -5.347836000      2.323169000      0.547994000
H       -3.987735000      3.618671000     -0.496306000
H       -6.512165000      0.936988000      1.693855000
O        1.390936000      0.564128000      3.320684000
C        1.939892000      1.744555000      3.898549000
C        2.474587000      2.718229000      2.857138000
C        3.771548000      3.228699000      2.973639000
C        1.677435000      3.134434000      1.778661000
C        4.290247000      4.123208000      2.034762000
H        4.397414000      2.911912000      3.804424000
C        2.177758000      4.035584000      0.838603000
H        0.675784000      2.723684000      1.666194000
C        3.478787000      4.505785000      0.977431000
H        5.303778000      4.502900000      2.103889000
H        1.591424000      4.363639000     -0.011498000
C        0.924318000      2.422630000      4.823433000
H        0.079555000      2.808532000      4.243773000
H        0.545743000      1.702503000      5.556198000
H        1.382955000      3.264090000      5.354405000
H        2.788184000      1.404075000      4.504605000
H        0.519939000      0.778332000      2.825640000
H       -1.731862000      1.868954000      3.549971000
C       -2.067649000     -0.227733000      3.628891000
H       -2.841753000     -0.126563000      4.398488000
H       -2.328516000     -1.072176000      2.982260000
H       -1.122718000     -0.462143000      4.126091000
F        3.976989000      5.333467000      0.028083000
F       -6.410638000      2.722170000     -0.186777000
H        4.513739000      0.575910000      2.555186000
H        4.060349000     -1.041471000      3.145550000
C        4.541096000     -0.494103000      2.327328000
H        5.589605000     -0.804460000      2.268325000
C        3.824348000     -0.778594000      1.005042000
O        2.442606000     -0.444096000      1.069515000
H        2.193379000     -0.085752000      1.957410000
C        4.460002000     -0.028301000     -0.152575000
H        3.904279000     -1.855410000      0.795797000
C        4.246005000      1.350066000     -0.276222000
H        3.618864000      1.849194000      0.449279000
C        4.800666000      2.076994000     -1.326200000
H        4.648609000      3.147755000     -1.415631000
C        5.573042000      1.397574000     -2.264586000
F        6.113537000      2.087785000     -3.293950000
C        5.799874000      0.029395000     -2.179181000
H        6.399813000     -0.462535000     -2.937597000
H        5.386047000     -1.753387000     -1.046470000
C        5.234501000     -0.679169000     -1.114748000

129
Entry 27: L*CuORR*(R)-1a*(S)-1a_Linear
P        0.621046000      0.637945000      1.402434000
C       -1.034738000      1.498724000      1.622939000
C       -0.728848000      2.688139000      2.540550000
C        0.582439000      3.280212000      2.005537000
C        1.623524000      2.130020000      1.940574000
H       -1.549451000      3.413355000      2.537530000
H       -0.590163000      2.358814000      3.578937000
H        0.958433000      4.106888000      2.618224000
H        0.416688000      3.671077000      0.999174000
P        0.508705000     -2.529742000      0.865505000
C        2.251818000     -3.259978000      0.787765000
C        2.086469000     -4.759221000      1.086622000
C        0.763749000     -5.190859000      0.440952000
C       -0.328835000     -4.219941000      0.944805000
H        2.939216000     -5.326855000      0.697217000
H        2.035125000     -4.942456000      2.166747000
H        0.497566000     -6.225858000      0.682570000
H        0.843456000     -5.118287000     -0.650285000
H       -1.269771000      1.886360000      0.624272000
H        1.955246000      1.918599000      2.965644000
Cu       0.500481000     -0.719569000     -0.443621000
C        0.259403000     -1.919964000      2.612447000
H        0.708588000     -2.625193000      3.321085000
H       -0.824780000     -1.943721000      2.764253000
C        0.796669000     -0.500588000      2.869359000
H        2.513623000     -3.161607000     -0.268662000
H       -0.492384000     -4.422569000      2.010930000
C        3.234671000     -2.445119000      1.588290000
C        4.897542000     -0.722872000      3.073121000
C        3.769824000     -1.281742000      1.011699000
C        3.561775000     -2.738609000      2.917865000
C        4.384696000     -1.883439000      3.654831000
C        4.593116000     -0.427101000      1.742214000
H        3.517825000     -1.036361000     -0.015207000
H        3.170228000     -3.634245000      3.389902000
H        4.623303000     -2.126798000      4.686677000
H        4.985866000      0.469617000      1.275411000
H        5.534324000     -0.056991000      3.648422000
C       -1.652578000     -4.305609000      0.231449000
C       -4.137953000     -4.431531000     -1.080083000
C       -1.783983000     -3.875107000     -1.095313000
C       -2.781005000     -4.810896000      0.886218000
C       -4.015198000     -4.877939000      0.236590000
C       -3.014927000     -3.931693000     -1.745730000
H       -0.917003000     -3.474323000     -1.608374000
H       -2.694549000     -5.141989000      1.918196000
H       -4.881504000     -5.268879000      0.763070000
H       -3.100855000     -3.574062000     -2.767701000
H       -5.099088000     -4.469999000     -1.584383000
C        2.851113000      2.427745000      1.105079000
C        5.181002000      3.035165000     -0.359807000
C        3.888513000      3.174010000      1.678915000
C        2.995103000      1.995759000     -0.220232000
C        4.151990000      2.292255000     -0.942017000
C        5.042060000      3.481103000      0.956850000
H        3.791863000      3.513380000      2.707665000
H        2.208881000      1.422556000     -0.700517000
H        4.244874000      1.941943000     -1.967055000
H        5.833801000      4.060428000      1.423730000
H        6.081541000      3.262422000     -0.923245000
C       -2.077221000      0.481388000      1.998192000
C       -3.813649000     -1.644573000      2.611705000
C       -2.549865000      0.305428000      3.302523000
C       -2.509913000     -0.407530000      1.002867000
C       -3.364440000     -1.463266000      1.301087000
C       -3.414525000     -0.750537000      3.606588000
H       -2.254649000      0.997315000      4.084737000
H       -2.168452000     -0.256017000     -0.017075000
H       -3.682122000     -2.137984000      0.515250000
H       -3.774185000     -0.872004000      4.624953000
H       -4.476682000     -2.471688000      2.849301000
H        0.307275000     -0.071588000      3.750982000
H        1.870716000     -0.542088000      3.073924000
O        0.621168000      0.110913000     -2.160327000
C        0.545439000     -0.696924000     -3.312942000
C        1.490388000     -1.888276000     -3.155595000
C        2.804557000     -1.635413000     -2.727329000
C        1.115924000     -3.218447000     -3.369396000
C        3.713390000     -2.667741000     -2.507641000
H        3.102393000     -0.607580000     -2.544967000
C        2.006987000     -4.272938000     -3.139810000
H        0.115277000     -3.452213000     -3.715340000
C        3.292122000     -3.979575000     -2.708336000
H        4.726176000     -2.475271000     -2.169081000
H        1.715572000     -5.306469000     -3.296074000
O       -1.196100000      1.944752000     -1.910962000
C       -0.931612000      3.135237000     -2.664389000
C       -0.200745000      4.164850000     -1.816069000
C       -0.935691000      5.107460000     -1.084564000
C        1.194397000      4.192139000     -1.715299000
C       -0.305050000      6.049385000     -0.271418000
H       -2.019874000      5.111203000     -1.158844000
C        1.848101000      5.121205000     -0.905936000
H        1.789319000      3.473369000     -2.265588000
C        1.083270000      6.036460000     -0.195358000
H       -0.867596000      6.783327000      0.295987000
H        2.927763000      5.121874000     -0.805120000
C       -0.232163000      2.806890000     -3.983502000
H       -0.042163000      3.717022000     -4.562212000
H        0.720641000      2.297835000     -3.808204000
H       -0.866525000      2.141519000     -4.576962000
H       -1.918104000      3.550300000     -2.902373000
H       -0.455217000      1.264923000     -2.050162000
H        0.916988000     -0.103110000     -4.168562000
C       -0.901665000     -1.085015000     -3.628729000
H       -1.512114000     -0.184061000     -3.726766000
H       -0.986923000     -1.654669000     -4.562253000
H       -1.324677000     -1.677421000     -2.810515000
F        1.703614000      6.935847000      0.600870000
F        4.155015000     -4.992076000     -2.464681000
H       -5.313730000     -1.070200000     -1.582686000
H       -4.521438000     -0.943916000     -3.166799000
C       -4.512615000     -0.571237000     -2.137927000
H       -3.559359000     -0.854546000     -1.682489000
C       -4.667166000      0.956722000     -2.161738000
O       -3.674749000      1.531920000     -2.994624000
H       -2.803174000      1.484549000     -2.533497000
C       -4.681372000      1.579619000     -0.764041000
H       -5.620529000      1.193711000     -2.654755000
C       -3.965295000      2.755510000     -0.518569000
H       -3.440127000      3.225730000     -1.337343000
C       -3.896007000      3.314066000      0.756377000
H       -3.313389000      4.208692000      0.950124000
C       -4.569157000      2.686530000      1.793954000
F       -4.452247000      3.183580000      3.049231000
C       -5.341832000      1.552702000      1.582243000
H       -5.849393000      1.084869000      2.417923000
H       -5.965623000      0.099362000      0.147880000
C       -5.390011000      1.006358000      0.301119000

129
Entry 28: L*CuORR*(S)-1a*(R)-1a_Linear
P       -0.626891000      0.580220000     -1.482398000
C       -0.153771000      2.403481000     -1.507057000
C       -1.320692000      3.096395000     -2.228455000
C       -2.596909000      2.414474000     -1.715342000
C       -2.420676000      0.891676000     -1.938793000
H       -1.325893000      4.174908000     -2.044526000
H       -1.250097000      2.948015000     -3.313827000
H       -3.499566000      2.777277000     -2.219741000
H       -2.717124000      2.614456000     -0.644975000
P        1.813109000     -1.492430000     -1.323778000
C        1.354640000     -3.302100000     -1.567323000
C        2.649596000     -3.991950000     -2.025006000
C        3.794198000     -3.330756000     -1.240032000
C        3.662658000     -1.798697000     -1.423389000
H        2.598948000     -5.071833000     -1.843308000
H        2.817162000     -3.844100000     -3.099280000
H        4.780478000     -3.675054000     -1.571123000
H        3.700511000     -3.575047000     -0.176818000
H       -0.180562000      2.702841000     -0.455009000
H       -2.488673000      0.716396000     -3.020798000
Cu       0.370681000     -0.639765000      0.171811000
C        1.479525000     -0.655347000     -2.956804000
H        1.695218000     -1.342206000     -3.782995000
H        2.197418000      0.168174000     -3.011838000
C        0.045070000     -0.114379000     -3.079996000
H        1.139886000     -3.643227000     -0.553882000
H        3.951227000     -1.563450000     -2.456307000
C        0.088952000     -3.425646000     -2.377310000
C       -2.318283000     -3.359281000     -3.839238000
C       -1.134736000     -3.142886000     -1.745532000
C        0.081500000     -3.691449000     -3.751064000
C       -1.113209000     -3.658479000     -4.476246000
C       -2.327234000     -3.105722000     -2.464705000
H       -1.143041000     -2.924353000     -0.682785000
H        1.009451000     -3.920873000     -4.265862000
H       -1.097980000     -3.865388000     -5.543015000
H       -3.254627000     -2.867560000     -1.954113000
H       -3.244252000     -3.327590000     -4.406374000
C        4.506641000     -0.949779000     -0.497097000
C        6.096371000      0.700591000      1.140528000
C        4.029380000     -0.486923000      0.735459000
C        5.800608000     -0.582149000     -0.889651000
C        6.592859000      0.230417000     -0.078041000
C        4.809702000      0.338792000      1.544062000
H        3.020652000     -0.730798000      1.046659000
H        6.182836000     -0.923182000     -1.849260000
H        7.591226000      0.509071000     -0.404266000
H        4.389757000      0.714151000      2.472248000
H        6.704949000      1.349218000      1.764479000
C       -3.442798000      0.001872000     -1.261774000
C       -5.405890000     -1.657515000     -0.112268000
C       -4.664923000     -0.222778000     -1.909891000
C       -3.222233000     -0.611352000     -0.021372000
C       -4.192638000     -1.439751000      0.541528000
C       -5.642858000     -1.038952000     -1.341332000
H       -4.847149000      0.241917000     -2.876665000
H       -2.292723000     -0.467942000      0.515438000
H       -3.997463000     -1.899333000      1.505345000
H       -6.584306000     -1.196595000     -1.860310000
H       -6.162607000     -2.297621000      0.332483000
C        1.258714000      2.576413000     -2.004513000
C        3.930757000      2.691371000     -2.882693000
C        1.565609000      3.027604000     -3.291487000
C        2.312398000      2.188522000     -1.158222000
C        3.635003000      2.247078000     -1.589761000
C        2.893495000      3.083526000     -3.728547000
H        0.771900000      3.342720000     -3.961727000
H        2.088586000      1.839595000     -0.154183000
H        4.430796000      1.941287000     -0.919095000
H        3.112527000      3.436833000     -4.732757000
H        4.961546000      2.733844000     -3.223596000
H       -0.002862000      0.643372000     -3.870084000
H       -0.637807000     -0.923962000     -3.354259000
O       -0.433498000     -1.010731000      1.865018000
C        0.118082000     -1.853430000      2.853943000
C        0.522815000     -3.192850000      2.247506000
C       -0.480797000     -3.995635000      1.684245000
C        1.840277000     -3.661432000      2.208782000
C       -0.190545000     -5.224310000      1.095050000
H       -1.505984000     -3.636015000      1.698307000
C        2.154300000     -4.895654000      1.630560000
H        2.641455000     -3.066166000      2.632786000
C        1.132938000     -5.653534000      1.075693000
H       -0.962132000     -5.838937000      0.643983000
H        3.173327000     -5.267198000      1.601793000
O       -0.873560000      1.278174000      2.898552000
C       -1.918906000      1.154941000      3.849139000
C       -3.280915000      1.163855000      3.172445000
C       -3.513352000      1.986341000      2.064132000
C       -4.329422000      0.375739000      3.654804000
C       -4.760599000      2.023216000      1.444829000
H       -2.692005000      2.574495000      1.668958000
C       -5.586029000      0.398020000      3.048163000
H       -4.161503000     -0.274989000      4.510034000
C       -5.777476000      1.220049000      1.945367000
H       -4.945876000      2.634551000      0.568427000
H       -6.402603000     -0.222603000      3.401589000
C       -1.792232000      2.296352000      4.859362000
H       -1.915450000      3.263346000      4.359124000
H       -2.562440000      2.217620000      5.633687000
H       -0.806342000      2.270989000      5.336028000
H       -1.812664000      0.201534000      4.391240000
H       -0.754399000      0.366037000      2.444890000
H       -0.687560000     -2.079490000      3.577594000
C        1.239396000     -1.167073000      3.639020000
H        1.623855000     -1.809518000      4.440447000
H        2.066599000     -0.884946000      2.980967000
H        0.857669000     -0.245820000      4.085049000
F       -6.982006000      1.226623000      1.333798000
F        1.435096000     -6.833577000      0.486911000
H        2.808506000      2.866319000      4.315854000
H        2.509870000      4.580487000      3.925154000
C        2.149218000      3.556214000      3.778832000
H        1.147623000      3.484156000      4.217412000
C        2.112658000      3.190919000      2.292322000
O        1.737578000      1.824532000      2.118639000
H        0.853155000      1.688144000      2.524412000
C        1.229335000      4.131980000      1.486180000
H        3.128728000      3.251989000      1.886500000
C       -0.151218000      4.197321000      1.725838000
H       -0.590490000      3.570914000      2.491848000
C       -0.979136000      5.005560000      0.949170000
H       -2.050589000      5.050193000      1.115493000
C       -0.407856000      5.750784000     -0.076322000
F       -1.214053000      6.491110000     -0.874545000
C        0.955075000      5.726573000     -0.332752000
H        1.359976000      6.309083000     -1.152953000
H        2.830150000      4.860601000      0.246991000
C        1.766829000      4.914157000      0.460402000

129
Entry 29: L*CuORR*(S)-1a*(S)-1a_Linear
P        0.714003000      0.606428000     -1.329065000
C        1.411550000     -1.117669000     -1.604401000
C        2.721554000     -0.895394000     -2.373736000
C        3.375380000      0.341199000     -1.744563000
C        2.322243000      1.478602000     -1.757987000
H        3.370156000     -1.776188000     -2.309832000
H        2.525094000     -0.707903000     -3.437214000
H        4.284161000      0.652061000     -2.270697000
H        3.655080000      0.121126000     -0.711584000
P       -2.476147000      0.624340000     -0.911758000
C       -3.201808000      2.359955000     -0.765914000
C       -4.649282000      2.234108000     -1.264088000
C       -5.175429000      0.900060000     -0.717761000
C       -4.159887000     -0.199095000     -1.119127000
H       -5.256347000      3.082747000     -0.928615000
H       -4.687446000      2.216029000     -2.360510000
H       -6.172449000      0.655659000     -1.100718000
H       -5.248609000      0.952118000      0.373670000
H        1.672575000     -1.452620000     -0.594537000
H        2.214763000      1.829157000     -2.792798000
Cu      -0.693628000      0.546850000      0.467012000
C       -1.808182000      0.502615000     -2.653811000
H       -2.459814000      1.054267000     -3.341217000
H       -1.881118000     -0.558841000     -2.910156000
C       -0.352638000      0.979740000     -2.810768000
H       -3.236291000      2.535576000      0.312793000
H       -4.269239000     -0.372995000     -2.197135000
C       -2.275894000      3.378686000     -1.379473000
C       -0.336414000      5.070491000     -2.524543000
C       -1.134975000      3.765596000     -0.656523000
C       -2.438674000      3.873980000     -2.678293000
C       -1.475456000      4.712616000     -3.246783000
C       -0.172177000      4.600068000     -1.218998000
H       -0.996618000      3.389183000      0.352426000
H       -3.315367000      3.602876000     -3.258102000
H       -1.617863000      5.083030000     -4.258423000
H        0.705890000      4.873491000     -0.644406000
H        0.416213000      5.714823000     -2.969639000
C       -4.333168000     -1.521216000     -0.410755000
C       -4.672805000     -4.013532000      0.853643000
C       -3.791131000     -1.759204000      0.859067000
C       -5.054601000     -2.548206000     -1.031754000
C       -5.225882000     -3.784468000     -0.407676000
C       -3.957550000     -2.993796000      1.485918000
H       -3.211598000     -0.982854000      1.344415000
H       -5.472445000     -2.380964000     -2.021684000
H       -5.782322000     -4.570579000     -0.910466000
H       -3.519310000     -3.160145000      2.465918000
H       -4.796243000     -4.977586000      1.338626000
C        2.653484000      2.667767000     -0.886336000
C        3.295136000      4.915027000      0.686009000
C        3.305528000      3.773086000     -1.445841000
C        2.330494000      2.702251000      0.476960000
C        2.645751000      3.816314000      1.254867000
C        3.627983000      4.887517000     -0.669764000
H        3.555705000      3.762514000     -2.504168000
H        1.821420000      1.859033000      0.928069000
H        2.378484000      3.825258000      2.308326000
H        4.131283000      5.735833000     -1.125416000
H        3.536267000      5.783880000      1.291765000
C        0.353334000     -2.036893000     -2.155091000
C       -1.777367000     -3.615154000     -3.100092000
C        0.278298000     -2.397874000     -3.504462000
C       -0.652772000     -2.487324000     -1.287292000
C       -1.705652000     -3.270565000     -1.747967000
C       -0.779047000     -3.182610000     -3.973350000
H        1.051706000     -2.079945000     -4.196316000
H       -0.598830000     -2.231622000     -0.234642000
H       -2.458580000     -3.620421000     -1.051654000
H       -0.815167000     -3.460462000     -5.023089000
H       -2.596708000     -4.228600000     -3.463993000
H        0.083451000      0.548393000     -3.718983000
H       -0.326246000      2.069180000     -2.914319000
O       -0.135645000      0.650161000      2.309339000
C       -0.434539000      1.840061000      2.983332000
C       -1.927966000      2.140971000      2.923597000
C       -2.415757000      3.440758000      2.759654000
C       -2.846557000      1.087231000      3.008504000
C       -3.787321000      3.693091000      2.658726000
H       -1.716589000      4.270537000      2.688668000
C       -4.217613000      1.313915000      2.910352000
H       -2.461337000      0.080430000      3.129737000
C       -4.664815000      2.618780000      2.725425000
H       -4.174433000      4.695592000      2.510078000
H       -4.934958000      0.501098000      2.957824000
O        2.157628000     -0.475453000      1.964707000
C        3.265440000      0.131714000      2.640872000
C        4.493922000     -0.063584000      1.776692000
C        4.874878000     -1.352986000      1.375920000
C        5.235345000      1.030899000      1.322818000
C        5.956075000     -1.542583000      0.517379000
H        4.315529000     -2.212788000      1.731772000
C        6.327870000      0.858308000      0.470397000
H        4.942069000      2.035447000      1.611119000
C        6.663553000     -0.428970000      0.074609000
H        6.257760000     -2.533065000      0.192860000
H        6.902065000      1.702090000      0.103005000
C        3.431986000     -0.441025000      4.052213000
H        2.525800000     -0.259304000      4.640045000
H        3.598554000     -1.521094000      4.017256000
H        4.279786000      0.031702000      4.561296000
H        3.078634000      1.210689000      2.723193000
H        1.294681000     -0.008551000      2.227874000
H        0.082183000      2.703355000      2.517578000
C        0.042881000      1.754337000      4.440102000
H        1.125462000      1.590038000      4.470086000
H       -0.185410000      2.673158000      4.993063000
H       -0.446568000      0.912465000      4.942194000
F        7.707746000     -0.607668000     -0.765490000
F       -5.992108000      2.840642000      2.583056000
H       -0.226481000     -2.807823000      3.588586000
H       -0.169983000     -2.178536000      1.938673000
C       -0.163152000     -3.097488000      2.534597000
H       -1.053938000     -3.676820000      2.271439000
C        1.128144000     -3.893803000      2.288668000
O        2.263396000     -3.126720000      2.638498000
H        2.119444000     -2.191682000      2.354302000
C        1.203939000     -4.432652000      0.861185000
H        1.131638000     -4.758325000      2.967434000
C        0.234484000     -5.327831000      0.389149000
H       -0.571306000     -5.646111000      1.046112000
C        0.271162000     -5.813642000     -0.915735000
H       -0.486994000     -6.489978000     -1.295210000
C        1.298204000     -5.395161000     -1.752760000
F        1.326266000     -5.835935000     -3.030582000
C        2.293094000     -4.535756000     -1.310352000
H        3.084815000     -4.240672000     -1.990804000
H        3.008635000     -3.388751000      0.363058000
C        2.240212000     -4.060386000      0.000891000

129
Entry 30: L*CuORS*(R)-1a*(R)-1a_Linear
P       -0.623692000      0.641423000     -2.242183000
C        1.149070000      0.962302000     -2.773524000
C        1.022616000      1.504692000     -4.204019000
C       -0.149882000      2.500679000     -4.204023000
C       -1.364086000      1.861003000     -3.468520000
H        1.952585000      1.982599000     -4.533491000
H        0.810741000      0.689692000     -4.906971000
H       -0.432721000      2.787129000     -5.223098000
H        0.144846000      3.416548000     -3.691923000
P       -1.303558000     -1.962180000     -0.455021000
C       -3.179036000     -2.166374000     -0.309665000
C       -3.400473000     -3.640879000      0.071063000
C       -2.237802000     -4.044442000      0.987902000
C       -0.931465000     -3.666892000      0.254434000
H       -4.375114000     -3.772544000      0.554606000
H       -3.388588000     -4.281318000     -0.819158000
H       -2.247745000     -5.113271000      1.228667000
H       -2.301224000     -3.493781000      1.933390000
H        1.494902000      1.770772000     -2.121592000
H       -1.907604000      1.238594000     -4.189387000
Cu      -0.754253000      0.196157000     -0.003257000
C       -0.869843000     -2.215339000     -2.246328000
H       -1.447794000     -3.046865000     -2.665813000
H        0.183619000     -2.514965000     -2.238442000
C       -1.061916000     -0.959462000     -3.106583000
H       -3.430499000     -1.557772000      0.561839000
H       -0.828700000     -4.336042000     -0.609676000
C       -3.900110000     -1.594559000     -1.503248000
C       -5.032862000     -0.387775000     -3.785465000
C       -4.119821000     -0.208284000     -1.555979000
C       -4.272010000     -2.366588000     -2.610891000
C       -4.830706000     -1.768241000     -3.743048000
C       -4.682024000      0.392095000     -2.680507000
H       -3.830200000      0.403103000     -0.708695000
H       -4.121415000     -3.441378000     -2.600654000
H       -5.108359000     -2.385490000     -4.593202000
H       -4.834845000      1.466060000     -2.695553000
H       -5.467725000      0.075325000     -4.666643000
C        0.335770000     -3.730891000      1.065712000
C        2.735687000     -3.804561000      2.527360000
C        0.571396000     -2.820913000      2.104367000
C        1.318136000     -4.683027000      0.774315000
C        2.509854000     -4.723414000      1.502185000
C        1.759523000     -2.850518000      2.830254000
H       -0.170259000     -2.059528000      2.322130000
H        1.153519000     -5.388703000     -0.036855000
H        3.266733000     -5.464045000      1.257557000
H        1.936346000     -2.098016000      3.591494000
H        3.672096000     -3.813087000      3.075138000
C       -2.352863000      2.864954000     -2.907890000
C       -4.267462000      4.714821000     -1.977794000
C       -3.189076000      3.549003000     -3.801847000
C       -2.488748000      3.130294000     -1.538749000
C       -3.437669000      4.045475000     -1.078079000
C       -4.136498000      4.464923000     -3.345884000
H       -3.104459000      3.348128000     -4.867312000
H       -1.863999000      2.607539000     -0.822145000
H       -3.527669000      4.229345000     -0.010646000
H       -4.776981000      4.978284000     -4.057740000
H       -5.009197000      5.422236000     -1.618560000
C        1.955336000     -0.281963000     -2.488053000
C        3.078577000     -2.768056000     -1.792120000
C        2.324898000     -1.198020000     -3.478241000
C        2.201188000     -0.610887000     -1.142301000
C        2.734760000     -1.849661000     -0.795130000
C        2.892208000     -2.429796000     -3.132416000
H        2.163111000     -0.962729000     -4.525711000
H        1.961251000      0.101316000     -0.356217000
H        2.868464000     -2.103136000      0.249795000
H        3.173748000     -3.128327000     -3.915987000
H        3.489374000     -3.734927000     -1.517766000
H       -0.489269000     -1.050148000     -4.036024000
H       -2.115102000     -0.860268000     -3.380280000
O       -0.515408000      1.288396000      1.570322000
C       -0.969119000      0.720644000      2.779587000
C       -2.402302000      0.224570000      2.664087000
C       -3.354264000      0.966780000      1.952386000
C       -2.811085000     -0.958745000      3.289120000
C       -4.681617000      0.546202000      1.866778000
H       -3.038345000      1.877250000      1.453240000
C       -4.133830000     -1.401825000      3.210847000
H       -2.084771000     -1.545179000      3.846510000
C       -5.049424000     -0.637972000      2.497171000
H       -5.425016000      1.110408000      1.313389000
H       -4.457217000     -2.322090000      3.686112000
O        2.058045000      1.288655000      1.693991000
C        2.632530000      2.590166000      1.588861000
C        2.312316000      3.257643000      0.263530000
C        0.994618000      3.625454000     -0.052154000
C        3.333844000      3.569242000     -0.637911000
C        0.714238000      4.328626000     -1.221501000
H        0.185358000      3.341597000      0.615037000
C        3.069225000      4.257872000     -1.824492000
H        4.355518000      3.277210000     -0.409296000
C        1.761427000      4.640206000     -2.082107000
H       -0.296801000      4.625857000     -1.474179000
H        3.854123000      4.505694000     -2.531032000
C        2.228030000      3.484134000      2.766367000
H        2.452221000      2.986139000      3.712832000
H        2.767698000      4.437059000      2.728888000
H        1.155721000      3.697128000      2.736982000
H        3.716756000      2.426853000      1.628370000
H        1.035395000      1.341867000      1.650339000
H       -0.343208000     -0.143608000      3.059268000
C       -0.850238000      1.740514000      3.921237000
H       -1.266786000      1.340415000      4.852631000
H        0.200969000      1.981209000      4.096451000
H       -1.392413000      2.657110000      3.660578000
F        1.485194000      5.309274000     -3.228134000
F       -6.329398000     -1.062169000      2.404912000
H        4.612726000      1.809019000      3.757837000
H        3.930147000      1.946551000      5.396594000
C        4.509408000      1.304514000      4.725044000
H        5.515093000      1.172802000      5.139962000
C        3.807536000     -0.050817000      4.554867000
O        2.453497000      0.101893000      4.157699000
H        2.398064000      0.516655000      3.264083000
C        4.623790000     -0.955309000      3.640101000
H        3.756701000     -0.531235000      5.539347000
C        4.572947000     -0.823162000      2.245422000
H        3.879559000     -0.122658000      1.790249000
C        5.374195000     -1.612283000      1.421758000
H        5.328981000     -1.527945000      0.341624000
C        6.224214000     -2.544470000      2.004081000
F        6.995272000     -3.319425000      1.207855000
C        6.297717000     -2.708690000      3.381138000
H        6.968346000     -3.451476000      3.800258000
H        5.536505000     -2.025607000      5.269901000
C        5.490268000     -1.906011000      4.190028000

129
Entry 31: L*CuORS*(R)-1a*(S)-1a_Linear
P       -1.314385000      1.373964000     -1.295393000
C        0.194014000      2.189192000     -2.060221000
C       -0.377027000      3.378270000     -2.846255000
C       -1.448541000      4.031567000     -1.957497000
C       -2.375804000      2.923842000     -1.377961000
H        0.410384000      4.092377000     -3.113992000
H       -0.837307000      3.036699000     -3.781541000
H       -2.039926000      4.766962000     -2.514255000
H       -0.970465000      4.568481000     -1.138507000
P       -1.394309000     -1.842114000     -1.089218000
C       -3.106939000     -2.423346000     -0.535617000
C       -3.213138000     -3.886393000     -0.997940000
C       -1.815767000     -4.501735000     -0.842472000
C       -0.827279000     -3.570441000     -1.580220000
H       -3.969318000     -4.422536000     -0.413300000
H       -3.511802000     -3.944986000     -2.051708000
H       -1.759567000     -5.518560000     -1.246819000
H       -1.549157000     -4.554244000      0.219144000
H        0.763891000      2.574881000     -1.210013000
H       -3.146907000      2.699993000     -2.124788000
Cu      -0.748465000     -0.157930000      0.292778000
C       -1.615562000     -1.062191000     -2.765631000
H       -2.323130000     -1.646141000     -3.365642000
H       -0.633012000     -1.140844000     -3.243094000
C       -2.063341000      0.404400000     -2.707914000
H       -3.030516000     -2.426212000      0.553701000
H       -1.030019000     -3.656108000     -2.655533000
C       -4.180958000     -1.440511000     -0.926017000
C       -5.997565000      0.576291000     -1.687470000
C       -4.353791000     -0.287485000     -0.142184000
C       -4.946642000     -1.570188000     -2.091059000
C       -5.845115000     -0.569292000     -2.470005000
C       -5.252170000      0.710510000     -0.513140000
H       -3.762075000     -0.169141000      0.758743000
H       -4.842397000     -2.451592000     -2.715777000
H       -6.426658000     -0.688249000     -3.380243000
H       -5.359740000      1.593641000      0.107593000
H       -6.696174000      1.353475000     -1.984100000
C        0.636585000     -3.836726000     -1.347365000
C        3.377402000     -4.307532000     -0.944992000
C        1.235559000     -3.564561000     -0.111099000
C        1.432177000     -4.348017000     -2.379403000
C        2.793754000     -4.584721000     -2.182428000
C        2.594165000     -3.797640000      0.095031000
H        0.639360000     -3.137760000      0.689465000
H        0.981590000     -4.552552000     -3.347811000
H        3.396539000     -4.978919000     -2.996273000
H        3.039009000     -3.534686000      1.049258000
H        4.439173000     -4.481079000     -0.791051000
C       -3.085836000      3.317271000     -0.097628000
C       -4.505225000      4.089021000      2.212833000
C       -4.194721000      4.170860000     -0.183856000
C       -2.695349000      2.861951000      1.169019000
C       -3.399764000      3.243575000      2.312857000
C       -4.899086000      4.555626000      0.956632000
H       -4.516709000      4.525233000     -1.160442000
H       -1.851437000      2.187750000      1.268911000
H       -3.081436000      2.871462000      3.283118000
H       -5.758865000      5.213462000      0.863821000
H       -5.055670000      4.380415000      3.102715000
C        1.013298000      1.131197000     -2.759872000
C        2.261012000     -1.104204000     -3.933168000
C        0.994938000      0.950195000     -4.147232000
C        1.706880000      0.197028000     -1.968750000
C        2.307409000     -0.918786000     -2.548377000
C        1.620643000     -0.156242000     -4.731200000
H        0.483597000      1.666519000     -4.782679000
H        1.768995000      0.329996000     -0.890913000
H        2.793202000     -1.654773000     -1.917376000
H        1.594268000     -0.278942000     -5.810720000
H        2.722774000     -1.980086000     -4.379073000
H       -1.846182000      0.900797000     -3.660118000
H       -3.143928000      0.453483000     -2.552574000
O       -0.100750000      0.029389000      2.095385000
C       -0.070264000     -1.138497000      2.883202000
C       -1.413578000     -1.851677000      2.898321000
C       -2.602813000     -1.118246000      3.006022000
C       -1.494322000     -3.246895000      2.833939000
C       -3.842817000     -1.755503000      3.051366000
H       -2.546165000     -0.034504000      3.037382000
C       -2.726092000     -3.905611000      2.872728000
H       -0.580588000     -3.830253000      2.750750000
C       -3.883348000     -3.144201000      2.979821000
H       -4.770046000     -1.196864000      3.123746000
H       -2.798038000     -4.986810000      2.815952000
O        2.378163000      0.240379000      1.371119000
C        3.045668000      1.460394000      1.694927000
C        2.348157000      2.679597000      1.125608000
C        3.012043000      3.495176000      0.202795000
C        1.060962000      3.042100000      1.550760000
C        2.425972000      4.671019000     -0.272476000
H        3.998949000      3.210540000     -0.152244000
C        0.466713000      4.217653000      1.096478000
H        0.516082000      2.388124000      2.226221000
C        1.168563000      5.016829000      0.200316000
H        2.928809000      5.312376000     -0.988462000
H       -0.526547000      4.511137000      1.416406000
C        3.259554000      1.590839000      3.206782000
H        3.870341000      2.471036000      3.436371000
H        2.303168000      1.692557000      3.729783000
H        3.767778000      0.700657000      3.590300000
H        4.020641000      1.387028000      1.215011000
H        1.418824000      0.247393000      1.706243000
H        0.674064000     -1.853573000      2.488475000
C        0.360951000     -0.785678000      4.313964000
H        1.367209000     -0.357767000      4.301579000
H       -0.330879000     -0.049961000      4.740297000
H        0.371188000     -1.672110000      4.958526000
F        0.582806000      6.150840000     -0.256890000
F       -5.081765000     -3.769520000      3.002941000
H        5.612157000     -3.491383000      1.308627000
H        6.903532000     -2.953297000      2.403865000
C        5.818964000     -3.059895000      2.294088000
H        5.450097000     -3.749993000      3.059932000
C        5.122336000     -1.706057000      2.435900000
O        3.720342000     -1.941154000      2.424772000
H        3.250449000     -1.144561000      2.075468000
C        5.546284000     -0.728354000      1.353280000
H        5.416036000     -1.271378000      3.406673000
C        5.011175000     -0.822988000      0.061584000
H        4.311879000     -1.619336000     -0.165970000
C        5.309786000      0.128563000     -0.910312000
H        4.863155000      0.089456000     -1.897496000
C        6.162660000      1.174894000     -0.575959000
F        6.411144000      2.137768000     -1.494720000
C        6.744150000      1.280862000      0.680903000
H        7.403902000      2.113508000      0.900481000
H        6.837696000      0.411157000      2.643936000
C        6.423851000      0.320753000      1.642757000

129
Entry 32: L*CuORS*(S)-1a*(R)-1a_Linear
P        0.299160000      0.821912000     -1.476249000
C        2.162250000      0.657927000     -1.697099000
C        2.592395000      1.970874000     -2.371998000
C        1.730520000      3.079756000     -1.753366000
C        0.254228000      2.642677000     -1.914389000
H        3.662721000      2.154722000     -2.224900000
H        2.410277000      1.937043000     -3.454089000
H        1.900393000      4.054856000     -2.221760000
H        1.964988000      3.186069000     -0.690760000
P       -1.446636000     -1.841212000     -1.045812000
C       -3.317753000     -1.618906000     -1.185863000
C       -3.842279000     -2.994249000     -1.625367000
C       -3.036527000     -4.034466000     -0.840567000
C       -1.531563000     -3.726197000     -1.051538000
H       -4.919325000     -3.080994000     -1.440995000
H       -3.680121000     -3.149412000     -2.699069000
H       -3.262935000     -5.061606000     -1.147230000
H       -3.275241000     -3.951691000      0.226401000
H        2.546128000      0.652339000     -0.670026000
H        0.010186000      2.692334000     -2.984453000
Cu      -0.548464000     -0.279800000      0.314054000
C       -0.808023000     -1.466406000     -2.761721000
H       -1.532466000     -1.800354000     -3.513001000
H        0.096662000     -2.069298000     -2.878342000
C       -0.476587000      0.022824000     -2.973941000
H       -3.640897000     -1.447908000     -0.155273000
H       -1.249674000     -4.046695000     -2.061816000
C       -3.670874000     -0.402176000     -2.004637000
C       -4.103715000      1.941343000     -3.509282000
C       -3.520625000      0.868509000     -1.425592000
C       -4.054799000     -0.476119000     -3.348916000
C       -4.266917000      0.685966000     -4.095593000
C       -3.734455000      2.029718000     -2.164664000
H       -3.209962000      0.942730000     -0.389984000
H       -4.189603000     -1.441788000     -3.825230000
H       -4.561284000      0.605683000     -5.138532000
H       -3.602248000      2.997543000     -1.693232000
H       -4.266666000      2.843554000     -4.091887000
C       -0.624280000     -4.399952000     -0.052450000
C        0.959473000     -5.756484000      1.837689000
C       -0.654830000     -4.036338000      1.301545000
C        0.228840000     -5.436343000     -0.446554000
C        1.017068000     -6.110252000      0.489515000
C        0.122981000     -4.711083000      2.239821000
H       -1.293031000     -3.217889000      1.615861000
H        0.270044000     -5.723039000     -1.494536000
H        1.669684000     -6.915595000      0.164117000
H        0.080831000     -4.417223000      3.285403000
H        1.567493000     -6.282447000      2.568117000
C       -0.755212000      3.493169000     -1.171500000
C       -2.652828000      5.147973000      0.100643000
C       -1.195060000      4.681158000     -1.771376000
C       -1.271512000      3.155635000      0.085792000
C       -2.219180000      3.969032000      0.709183000
C       -2.127806000      5.506456000     -1.143555000
H       -0.804493000      4.957320000     -2.748165000
H       -0.951177000      2.248604000      0.585223000
H       -2.614098000      3.678482000      1.679486000
H       -2.454247000      6.421133000     -1.630778000
H       -3.391314000      5.778998000      0.586907000
C        2.506515000     -0.665215000     -2.334570000
C        2.960906000     -3.214695000     -3.448039000
C        2.886437000     -0.802286000     -3.673946000
C        2.360523000     -1.829793000     -1.562974000
C        2.585890000     -3.090925000     -2.106967000
C        3.112026000     -2.067229000     -4.226204000
H        3.015443000      0.078084000     -4.295834000
H        2.065576000     -1.741873000     -0.524030000
H        2.470822000     -3.967856000     -1.479286000
H        3.410122000     -2.151151000     -5.267922000
H        3.142766000     -4.195542000     -3.878411000
H        0.178346000      0.136851000     -3.844524000
H       -1.393489000      0.586621000     -3.168045000
O       -0.719678000      0.324501000      2.117231000
C       -1.347415000     -0.476380000      3.083390000
C       -2.783013000     -0.794346000      2.683295000
C       -3.584953000      0.206926000      2.120087000
C       -3.338344000     -2.064458000      2.866716000
C       -4.901927000     -0.046527000      1.740282000
H       -3.152250000      1.189124000      1.960861000
C       -4.652942000     -2.345769000      2.483613000
H       -2.738231000     -2.852307000      3.314817000
C       -5.413504000     -1.327597000      1.922616000
H       -5.523307000      0.719361000      1.288380000
H       -5.087351000     -3.331471000      2.614041000
O        1.175515000      1.862980000      2.888758000
C        0.816264000      3.237967000      2.948236000
C        1.653665000      4.064846000      1.986433000
C        3.003876000      3.761987000      1.766716000
C        1.099369000      5.172006000      1.333793000
C        3.782832000      4.539256000      0.908882000
H        3.447032000      2.896221000      2.246043000
C        1.863132000      5.961210000      0.474124000
H        0.050627000      5.411657000      1.477340000
C        3.196780000      5.628509000      0.275279000
H        4.825899000      4.306514000      0.722140000
H        1.433846000      6.807966000     -0.050458000
C        0.986166000      3.730680000      4.389255000
H        2.027197000      3.600300000      4.704052000
H        0.729072000      4.792277000      4.477773000
H        0.345047000      3.150940000      5.061634000
H       -0.237195000      3.346481000      2.662457000
H        0.381735000      1.286779000      2.615079000
H       -0.816019000     -1.440074000      3.197553000
C       -1.314573000      0.232930000      4.445995000
H       -1.783545000     -0.376817000      5.226743000
H       -0.279288000      0.443618000      4.731175000
H       -1.854118000      1.185432000      4.381303000
F        3.941465000      6.376153000     -0.571377000
F       -6.681704000     -1.590642000      1.536210000
H        2.635753000      0.171813000      4.105474000
H        3.176278000     -1.526414000      4.186733000
C        3.270264000     -0.584674000      3.633709000
H        4.314033000     -0.255344000      3.685376000
C        2.856538000     -0.767867000      2.166989000
O        2.963184000      0.461292000      1.457561000
H        2.348046000      1.092565000      1.904018000
C        3.716224000     -1.800071000      1.471367000
H        1.809752000     -1.113501000      2.144478000
C        4.851139000     -1.421164000      0.746560000
H        5.097071000     -0.368061000      0.671815000
C        5.636282000     -2.374484000      0.099197000
H        6.509115000     -2.094796000     -0.481307000
C        5.273769000     -3.712458000      0.189072000
F        6.022087000     -4.642558000     -0.448340000
C        4.157641000     -4.123250000      0.907304000
H        3.892944000     -5.174224000      0.943208000
H        2.489384000     -3.461655000      2.079655000
C        3.382384000     -3.155485000      1.544435000

129
Entry 33: L*CuORS*(S)-1a*(S)-1a_Linear
P        0.322025000      0.035015000      1.768625000
C        0.050194000      1.865819000      2.125403000
C        1.062307000      2.201409000      3.231039000
C        2.351923000      1.461561000      2.850398000
C        1.981703000     -0.028787000      2.648107000
H        1.211235000      3.280628000      3.320761000
H        0.711466000      1.834007000      4.204280000
H        3.135857000      1.560957000      3.609286000
H        2.749435000      1.867793000      1.914402000
P       -2.273184000     -1.490806000      0.625805000
C       -2.020551000     -3.351382000      0.429131000
C       -3.425889000     -3.964870000      0.521318000
C       -4.363411000     -3.003239000     -0.220544000
C       -4.139893000     -1.591122000      0.373058000
H       -3.441298000     -4.971900000      0.089007000
H       -3.750388000     -4.050769000      1.565851000
H       -5.416673000     -3.292529000     -0.133170000
H       -4.111650000     -2.993024000     -1.286912000
H        0.374679000      2.372632000      1.209228000
H        1.771008000     -0.449290000      3.639930000
Cu      -0.455194000     -0.460561000     -0.284299000
C       -2.186322000     -1.148708000      2.458625000
H       -2.640650000     -1.974096000      3.018538000
H       -2.810921000     -0.262471000      2.610509000
C       -0.763012000     -0.883698000      2.975712000
H       -1.681554000     -3.454537000     -0.605197000
H       -4.577249000     -1.579288000      1.379510000
C       -0.921764000     -3.843496000      1.335432000
C        1.211262000     -4.482837000      3.060088000
C        0.411049000     -3.620404000      0.951602000
C       -1.165587000     -4.412243000      2.590982000
C       -0.106825000     -4.728224000      3.447235000
C        1.469110000     -3.933970000      1.801253000
H        0.613993000     -3.177880000     -0.018530000
H       -2.184071000     -4.607371000      2.911925000
H       -0.316739000     -5.165762000      4.419594000
H        2.488284000     -3.741192000      1.485593000
H        2.033547000     -4.720864000      3.728613000
C       -4.745869000     -0.460056000     -0.420169000
C       -5.903941000      1.657384000     -1.867964000
C       -4.115874000      0.057039000     -1.559471000
C       -5.967762000      0.095402000     -0.022421000
C       -6.545750000      1.144395000     -0.739178000
C       -4.686553000      1.107009000     -2.277237000
H       -3.158657000     -0.347484000     -1.867697000
H       -6.463586000     -0.290192000      0.865269000
H       -7.491730000      1.565973000     -0.410726000
H       -4.172400000      1.502740000     -3.148059000
H       -6.346006000      2.480097000     -2.422478000
C        3.035442000     -0.889336000      1.991483000
C        5.005839000     -2.537326000      0.846014000
C        3.926212000     -1.608578000      2.797655000
C        3.152719000     -0.998362000      0.599848000
C        4.125213000     -1.820565000      0.033341000
C        4.908170000     -2.423609000      2.233790000
H        3.841032000     -1.535953000      3.879550000
H        2.477352000     -0.449356000     -0.046513000
H        4.200797000     -1.888861000     -1.046702000
H        5.589574000     -2.973606000      2.876932000
H        5.764238000     -3.175303000      0.401261000
C       -1.415723000      2.149049000      2.322360000
C       -4.202716000      2.465972000      2.566852000
C       -2.004427000      2.315861000      3.579197000
C       -2.245381000      2.156959000      1.189245000
C       -3.622564000      2.315062000      1.303207000
C       -3.389884000      2.471792000      3.700338000
H       -1.386972000      2.327193000      4.471836000
H       -1.797756000      2.036692000      0.208447000
H       -4.240509000      2.315526000      0.412230000
H       -3.829904000      2.599444000      4.685739000
H       -5.278400000      2.583736000      2.661674000
H       -0.804156000     -0.346516000      3.930090000
H       -0.247774000     -1.833099000      3.152804000
O        0.209055000     -0.187583000     -2.043510000
C       -0.568768000     -0.552210000     -3.153044000
C       -0.897264000     -2.038851000     -3.117632000
C        0.078760000     -2.958407000     -2.710216000
C       -2.160737000     -2.521122000     -3.472808000
C       -0.193470000     -4.324664000     -2.653650000
H        1.052826000     -2.582687000     -2.413387000
C       -2.456888000     -3.886157000     -3.420252000
H       -2.932464000     -1.822712000     -3.786423000
C       -1.465093000     -4.766313000     -3.006258000
H        0.551078000     -5.042669000     -2.326130000
H       -3.436739000     -4.268605000     -3.686777000
O        1.895726000      1.713176000     -2.236641000
C        3.107848000      1.268484000     -2.824924000
C        4.233296000      1.245385000     -1.801150000
C        4.122301000      1.942322000     -0.594824000
C        5.408852000      0.531286000     -2.059038000
C        5.154778000      1.920828000      0.343344000
H        3.204565000      2.480872000     -0.389673000
C        6.449083000      0.493192000     -1.131686000
H        5.509951000     -0.018553000     -2.992334000
C        6.300189000      1.188618000      0.062266000
H        5.076881000      2.446825000      1.289065000
H        7.357409000     -0.071340000     -1.313597000
C        3.457412000      2.179128000     -4.007851000
H        2.663241000      2.146289000     -4.760265000
H        3.560667000      3.213626000     -3.663649000
H        4.401260000      1.876411000     -4.473827000
H        2.966901000      0.244566000     -3.202035000
H        1.234469000      0.941585000     -2.171004000
H       -1.528669000     -0.004549000     -3.153763000
C        0.157254000     -0.172036000     -4.451540000
H       -0.436669000     -0.441033000     -5.332495000
H        0.341906000      0.906960000     -4.468477000
H        1.118869000     -0.694972000     -4.512087000
F        7.297413000      1.148199000      0.973857000
F       -1.746479000     -6.086513000     -2.934002000
H       -1.817626000      2.721987000     -3.468345000
H       -1.015185000      2.060142000     -2.031354000
C       -1.492827000      2.953445000     -2.448330000
H       -2.379520000      3.185351000     -1.849099000
C       -0.491105000      4.119249000     -2.493945000
O        0.579631000      3.821454000     -3.364473000
H        1.049503000      3.031501000     -3.003246000
C       -0.024452000      4.523161000     -1.093464000
H       -0.994494000      4.987876000     -2.940513000
C        1.337901000      4.563484000     -0.775423000
H        2.060293000      4.315636000     -1.541288000
C        1.772639000      4.914418000      0.503989000
H        2.827638000      4.941224000      0.757408000
C        0.823526000      5.245379000      1.461246000
F        1.235363000      5.562223000      2.716797000
C       -0.535905000      5.237305000      1.181585000
H       -1.249375000      5.487655000      1.958822000
H       -2.011776000      4.863789000     -0.319843000
C       -0.948160000      4.878431000     -0.101521000

129
Entry 34: L*CuORR*(R)-1a*(R)-1a_CuCoord
P       -1.251027000      0.505007000     -1.543582000
C       -0.896439000      2.371475000     -1.510208000
C       -2.253255000      3.053400000     -1.781657000
C       -3.349555000      2.115583000     -1.267555000
C       -3.079390000      0.730499000     -1.891034000
H       -2.295235000      4.036780000     -1.299432000
H       -2.400790000      3.215140000     -2.855386000
H       -4.356737000      2.473779000     -1.507608000
H       -3.287365000      2.029776000     -0.179839000
P        1.378680000     -1.331942000     -1.483135000
C        1.099608000     -3.167960000     -1.870059000
C        2.411366000     -3.637441000     -2.517959000
C        3.549006000     -2.959043000     -1.751173000
C        3.254287000     -1.439141000     -1.730827000
H        2.493164000     -4.730910000     -2.503765000
H        2.457477000     -3.324129000     -3.567818000
H        4.530400000     -3.151904000     -2.199049000
H        3.581453000     -3.335812000     -0.722254000
H       -0.620616000      2.551048000     -0.468029000
H       -3.192752000      0.823186000     -2.980059000
Cu      -0.107013000     -0.639320000      0.082967000
C        0.888586000     -0.507075000     -3.090679000
H        1.154608000     -1.155465000     -3.933290000
H        1.504460000      0.393539000     -3.158688000
C       -0.598656000     -0.127675000     -3.165920000
H        1.022725000     -3.637009000     -0.884495000
H        3.443180000     -1.041359000     -2.735225000
C       -0.193944000     -3.398786000     -2.616576000
C       -2.645742000     -3.641650000     -3.987733000
C       -1.417915000     -3.256916000     -1.938429000
C       -0.225144000     -3.674295000     -3.989531000
C       -1.439493000     -3.791299000     -4.670752000
C       -2.629968000     -3.379444000     -2.615859000
H       -1.426405000     -3.000555000     -0.883631000
H        0.699981000     -3.800008000     -4.542064000
H       -1.437017000     -4.001049000     -5.737128000
H       -3.559729000     -3.255442000     -2.072591000
H       -3.590997000     -3.728917000     -4.516029000
C        4.101551000     -0.675787000     -0.745865000
C        5.877337000      0.560246000      1.052652000
C        4.054629000     -0.972901000      0.623351000
C        5.019977000      0.282142000     -1.191704000
C        5.898273000      0.902418000     -0.300300000
C        4.946160000     -0.375522000      1.513208000
H        3.327550000     -1.687725000      0.990007000
H        5.059597000      0.528417000     -2.249923000
H        6.610553000      1.636404000     -0.667401000
H        4.924979000     -0.657205000      2.560960000
H        6.575520000      1.022461000      1.744835000
C       -3.994045000     -0.373040000     -1.410873000
C       -5.774318000     -2.394171000     -0.583410000
C       -5.137828000     -0.678048000     -2.161294000
C       -3.753557000     -1.098137000     -0.236137000
C       -4.633062000     -2.103469000      0.166603000
C       -6.025159000     -1.674339000     -1.753415000
H       -5.330056000     -0.130014000     -3.081070000
H       -2.856689000     -0.926157000      0.345913000
H       -4.407256000     -2.676275000      1.061557000
H       -6.904116000     -1.894199000     -2.353340000
H       -6.453724000     -3.181089000     -0.267732000
C        0.280378000      2.748131000     -2.376275000
C        2.564193000      3.251568000     -3.957063000
C        0.155523000      3.124589000     -3.720239000
C        1.572375000      2.629729000     -1.842709000
C        2.702196000      2.881504000     -2.617481000
C        1.285549000      3.372222000     -4.503157000
H       -0.827398000      3.225224000     -4.169909000
H        1.689791000      2.323731000     -0.811471000
H        3.684814000      2.784420000     -2.166192000
H        1.162999000      3.662940000     -5.543068000
H        3.440940000      3.450224000     -4.567153000
H       -0.755311000      0.609433000     -3.960296000
H       -1.204049000     -1.007472000     -3.400498000
O       -1.002861000     -1.946052000      1.318930000
C       -0.447340000     -3.197362000      1.604849000
C        0.967684000     -3.126453000      2.173782000
C        1.951528000     -4.045230000      1.791688000
C        1.293677000     -2.165618000      3.140527000
C        3.235259000     -4.012002000      2.345586000
H        1.713454000     -4.806729000      1.052239000
C        2.566904000     -2.112879000      3.703538000
H        0.531207000     -1.465415000      3.459135000
C        3.519792000     -3.038045000      3.292944000
H        4.007381000     -4.712905000      2.046027000
H        2.827577000     -1.369096000      4.449810000
O       -1.434689000     -0.417853000      3.292742000
C       -2.722364000     -0.110369000      3.826428000
C       -3.408709000      0.999565000      3.035314000
C       -2.790975000      2.258332000      2.981650000
C       -4.636772000      0.837986000      2.386553000
C       -3.372553000      3.326940000      2.304279000
H       -1.839640000      2.403347000      3.484314000
C       -5.241744000      1.897377000      1.706854000
H       -5.136925000     -0.122772000      2.393662000
C       -4.597499000      3.124725000      1.676278000
H       -2.899049000      4.302219000      2.258924000
H       -6.184821000      1.770728000      1.186623000
C       -3.556658000     -1.375605000      3.998604000
H       -4.517360000     -1.155891000      4.476185000
H       -3.747829000     -1.854495000      3.033913000
H       -3.012780000     -2.086985000      4.625416000
H       -2.518698000      0.297158000      4.826189000
H       -1.437528000     -1.113846000      2.526643000
H       -0.384507000     -3.802728000      0.682474000
C       -1.354975000     -3.975446000      2.572266000
H       -2.364320000     -4.043757000      2.151547000
H       -0.977156000     -4.989177000      2.750098000
H       -1.412705000     -3.457369000      3.535116000
F       -5.157263000      4.145754000      0.989270000
F        4.768802000     -2.963882000      3.813830000
H        2.157255000      1.778340000      4.225002000
H        0.483709000      2.317943000      4.017096000
C        1.191660000      1.515596000      3.780343000
H        0.829953000      0.590878000      4.237147000
C        1.345367000      1.365545000      2.263587000
O        0.107537000      0.977243000      1.647427000
H       -0.492852000      0.572662000      2.329372000
C        1.799792000      2.667004000      1.641340000
H        2.094273000      0.591537000      2.059578000
C        0.884727000      3.705998000      1.427372000
H       -0.158279000      3.555085000      1.687461000
C        1.290420000      4.906336000      0.848778000
H        0.591667000      5.713568000      0.656298000
C        2.627856000      5.059940000      0.497240000
F        3.024735000      6.216848000     -0.074478000
C        3.562589000      4.055828000      0.711323000
H        4.594940000      4.206982000      0.414351000
H        3.849025000      2.052289000      1.425738000
C        3.136555000      2.856405000      1.283183000

129
Entry 35: L*CuORR*(R)-1a*(S)-1a_CuCoord
P       -1.093918000      0.455906000     -1.592471000
C       -0.716127000      2.313053000     -1.578337000
C       -2.042563000      3.011026000     -1.931733000
C       -3.167705000      2.128394000     -1.386052000
C       -2.922936000      0.704669000     -1.933888000
H       -2.067259000      4.022685000     -1.510062000
H       -2.159387000      3.110097000     -3.017371000
H       -4.164566000      2.493671000     -1.656441000
H       -3.119949000      2.099130000     -0.293849000
P        1.449337000     -1.529955000     -1.522974000
C        1.033036000     -3.331013000     -1.958211000
C        2.302880000     -3.878442000     -2.628018000
C        3.490924000     -3.319691000     -1.842884000
C        3.317232000     -1.786731000     -1.772344000
H        2.297142000     -4.974688000     -2.652303000
H        2.370750000     -3.533242000     -3.666509000
H        4.453114000     -3.574951000     -2.300967000
H        3.490331000     -3.743624000     -0.832931000
H       -0.501360000      2.502938000     -0.525743000
H       -3.042885000      0.741368000     -3.025615000
Cu       0.020410000     -0.711186000      0.042874000
C        1.030250000     -0.622734000     -3.107927000
H        1.300972000     -1.239810000     -3.972630000
H        1.677131000      0.260583000     -3.117554000
C       -0.441659000     -0.189108000     -3.210284000
H        0.928350000     -3.818835000     -0.983510000
H        3.530124000     -1.375589000     -2.766775000
C       -0.274355000     -3.459471000     -2.703562000
C       -2.744051000     -3.524585000     -4.062733000
C       -1.485159000     -3.282486000     -2.012039000
C       -0.328033000     -3.679451000     -4.086041000
C       -1.550958000     -3.707490000     -4.760939000
C       -2.706804000     -3.318145000     -2.681867000
H       -1.471686000     -3.072649000     -0.947774000
H        0.585868000     -3.829595000     -4.650670000
H       -1.566008000     -3.874932000     -5.834632000
H       -3.625737000     -3.171977000     -2.125922000
H       -3.695746000     -3.544521000     -4.586144000
C        4.195578000     -1.079775000     -0.772231000
C        5.883174000      0.233385000      1.058479000
C        4.381781000     -1.583815000      0.520757000
C        4.853993000      0.104217000     -1.127540000
C        5.684458000      0.762209000     -0.218328000
C        5.228169000     -0.944485000      1.424448000
H        3.855920000     -2.477401000      0.832280000
H        4.714490000      0.510746000     -2.125683000
H        6.189460000      1.678029000     -0.514669000
H        5.369402000     -1.373654000      2.411888000
H        6.542858000      0.734364000      1.761468000
C       -3.868136000     -0.343404000     -1.389126000
C       -5.724153000     -2.241643000     -0.442261000
C       -5.076120000     -0.570565000     -2.063800000
C       -3.603553000     -1.082084000     -0.228901000
C       -4.521591000     -2.026558000      0.232792000
C       -6.000134000     -1.505478000     -1.597055000
H       -5.290165000     -0.009888000     -2.971137000
H       -2.667236000     -0.969780000      0.304822000
H       -4.280816000     -2.604318000      1.121249000
H       -6.928206000     -1.665632000     -2.139135000
H       -6.434067000     -2.980377000     -0.080598000
C        0.512444000      2.673316000     -2.372178000
C        2.890395000      3.203411000     -3.796051000
C        0.475799000      3.011838000     -3.731711000
C        1.763932000      2.604007000     -1.743003000
C        2.939416000      2.874893000     -2.439504000
C        1.652713000      3.269377000     -4.437915000
H       -0.475571000      3.079043000     -4.250387000
H        1.809026000      2.339889000     -0.694924000
H        3.889414000      2.831011000     -1.915664000
H        1.599502000      3.529255000     -5.491721000
H        3.803813000      3.414850000     -4.344884000
H       -0.552942000      0.561079000     -4.000119000
H       -1.072713000     -1.042663000     -3.470040000
O       -0.889451000     -1.873910000      1.391868000
C       -0.456933000     -3.185355000      1.608749000
C        0.954632000     -3.281079000      2.181090000
C        1.824687000     -4.301060000      1.779424000
C        1.388610000     -2.381634000      3.163687000
C        3.105197000     -4.425614000      2.326417000
H        1.497397000     -5.016942000      1.028391000
C        2.663693000     -2.484931000      3.717707000
H        0.721251000     -1.590625000      3.489417000
C        3.503857000     -3.502797000      3.284667000
H        3.790285000     -5.206306000      2.012263000
H        3.015769000     -1.783847000      4.467490000
O       -1.136732000     -0.233102000      3.315164000
C       -2.388720000      0.071306000      3.935461000
C       -3.184858000      1.078235000      3.113100000
C       -2.723335000      2.400691000      3.046141000
C       -4.348694000      0.748002000      2.412453000
C       -3.390775000      3.367629000      2.297244000
H       -1.824962000      2.677969000      3.591618000
C       -5.034177000      1.699224000      1.655076000
H       -4.733067000     -0.263741000      2.436396000
C       -4.540311000      2.994289000      1.608168000
H       -3.038742000      4.392514000      2.242275000
H       -5.920081000      1.436984000      1.087342000
C       -3.152013000     -1.204131000      4.277982000
H       -4.086598000     -0.975986000      4.801553000
H       -3.388048000     -1.776704000      3.376037000
H       -2.535727000     -1.836076000      4.923501000
H       -2.119679000      0.570278000      4.875784000
H       -1.192880000     -0.981969000      2.606849000
H       -0.443802000     -3.741582000      0.654644000
C       -1.436651000     -3.932613000      2.528902000
H       -2.445815000     -3.888502000      2.104295000
H       -1.151019000     -4.984563000      2.646907000
H       -1.453986000     -3.470505000      3.521032000
F       -5.176690000      3.914949000      0.849773000
F        4.760736000     -3.573485000      3.789161000
H        2.845525000      0.882710000      0.925980000
H        3.344367000      1.232595000      2.591200000
C        2.515299000      0.882741000      1.968288000
H        2.294741000     -0.146901000      2.248583000
C        1.270237000      1.736310000      2.149620000
O        0.159096000      1.134894000      1.458592000
H       -0.416758000      0.719823000      2.154615000
C        1.423597000      3.171546000      1.666051000
H        1.010743000      1.754145000      3.218543000
C        0.275578000      3.933122000      1.405280000
H       -0.698158000      3.482996000      1.557414000
C        0.364048000      5.234170000      0.917135000
H       -0.521115000      5.822677000      0.698440000
C        1.624060000      5.779552000      0.697067000
F        1.720720000      7.036940000      0.214654000
C        2.783737000      5.064026000      0.959803000
H        3.749435000      5.521347000      0.772633000
H        3.581956000      3.192991000      1.622766000
C        2.674586000      3.759773000      1.445639000

129
Entry 36: L*CuORR*(S)-1a*(R)-1a_CuCoord
P       -1.230648000      0.499756000     -1.504432000
C       -0.879415000      2.365322000     -1.473088000
C       -2.240856000      3.045989000     -1.721423000
C       -3.328621000      2.112173000     -1.180707000
C       -3.069499000      0.721104000     -1.799574000
H       -2.272934000      4.032459000     -1.244874000
H       -2.409326000      3.200287000     -2.793289000
H       -4.338629000      2.465436000     -1.415764000
H       -3.257464000      2.039191000     -0.091655000
P        1.416169000     -1.321955000     -1.506578000
C        1.119482000     -3.162603000     -1.853512000
C        2.410034000     -3.645497000     -2.532981000
C        3.570974000     -2.963133000     -1.806013000
C        3.284690000     -1.440927000     -1.791050000
H        2.488326000     -4.739001000     -2.508697000
H        2.427134000     -3.344097000     -3.587162000
H        4.539158000     -3.165076000     -2.277822000
H        3.630039000     -3.330284000     -0.774581000
H       -0.587566000      2.541419000     -0.434481000
H       -3.215478000      0.803921000     -2.885540000
Cu      -0.005542000     -0.618859000      0.082206000
C        0.876964000     -0.511692000     -3.105864000
H        1.118381000     -1.166210000     -3.951208000
H        1.488989000      0.389392000     -3.198973000
C       -0.614192000     -0.134521000     -3.141615000
H        1.070406000     -3.614409000     -0.857232000
H        3.457891000     -1.049451000     -2.800751000
C       -0.196315000     -3.401560000     -2.557270000
C       -2.688778000     -3.657188000     -3.849056000
C       -1.398057000     -3.259426000     -1.840686000
C       -0.269524000     -3.684130000     -3.927225000
C       -1.504377000     -3.807555000     -4.569239000
C       -2.630430000     -3.388180000     -2.479631000
H       -1.372623000     -2.996503000     -0.787386000
H        0.638107000     -3.810165000     -4.508033000
H       -1.535106000     -4.022783000     -5.634078000
H       -3.543298000     -3.263838000     -1.908317000
H       -3.649994000     -3.749489000     -4.346823000
C        4.154389000     -0.678407000     -0.824179000
C        5.975460000      0.552998000      0.932097000
C        4.143380000     -0.980341000      0.545233000
C        5.059493000      0.282571000     -1.289771000
C        5.959582000      0.901310000     -0.419129000
C        5.058151000     -0.386145000      1.413628000
H        3.427918000     -1.698428000      0.929116000
H        5.071689000      0.532456000     -2.347793000
H        6.661150000      1.637472000     -0.802162000
H        5.066936000     -0.672491000      2.460155000
H        6.691086000      1.013257000      1.607525000
C       -3.970604000     -0.375183000     -1.279288000
C       -5.733931000     -2.366316000     -0.348696000
C       -5.148989000     -0.675871000     -1.975404000
C       -3.685976000     -1.091703000     -0.110127000
C       -4.556931000     -2.080976000      0.346466000
C       -6.027107000     -1.658221000     -1.516321000
H       -5.377382000     -0.135075000     -2.891203000
H       -2.760086000     -0.925516000      0.424228000
H       -4.297910000     -2.641789000      1.240528000
H       -6.933930000     -1.875689000     -2.074187000
H       -6.408618000     -3.140364000      0.006435000
C        0.284724000      2.740686000     -2.356755000
C        2.543896000      3.235822000     -3.974945000
C        0.139062000      3.120415000     -3.697651000
C        1.585035000      2.614898000     -1.844868000
C        2.702684000      2.862611000     -2.638491000
C        1.256881000      3.363976000     -4.499206000
H       -0.850935000      3.226772000     -4.130159000
H        1.718463000      2.305940000     -0.816323000
H        3.692247000      2.760097000     -2.204187000
H        1.118260000      3.657477000     -5.536320000
H        3.411267000      3.431448000     -4.599266000
H       -0.791888000      0.599009000     -3.934979000
H       -1.222729000     -1.016996000     -3.358256000
O       -0.910894000     -1.933794000      1.303604000
C       -0.381814000     -3.168318000      1.695107000
C        1.025019000     -3.060410000      2.271736000
C        2.031889000     -3.963505000      1.915655000
C        1.325025000     -2.060050000      3.206354000
C        3.314462000     -3.878194000      2.467025000
H        1.813779000     -4.750933000      1.197618000
C        2.596700000     -1.953080000      3.763945000
H        0.545372000     -1.367306000      3.499968000
C        3.572369000     -2.867123000      3.382179000
H        4.105629000     -4.566432000      2.188728000
H        2.838891000     -1.178195000      4.484181000
O       -1.530692000     -0.338439000      3.124501000
C       -2.925559000     -0.196144000      3.362644000
C       -3.485311000      1.086769000      2.768368000
C       -2.756730000      2.281291000      2.820119000
C       -4.774021000      1.113199000      2.223133000
C       -3.292519000      3.475177000      2.337171000
H       -1.758692000      2.277900000      3.241721000
C       -5.332991000      2.298813000      1.745429000
H       -5.345030000      0.192246000      2.153775000
C       -4.578275000      3.463037000      1.808520000
H       -2.734344000      4.405294000      2.369638000
H       -6.325877000      2.324611000      1.309527000
C       -3.163950000     -0.242916000      4.874958000
H       -4.228823000     -0.141821000      5.111642000
H       -2.795072000     -1.190166000      5.281986000
H       -2.623591000      0.577037000      5.360831000
H       -3.451219000     -1.041431000      2.898527000
H       -1.351447000     -1.074675000      2.404004000
H       -0.317351000     -3.843427000      0.822264000
C       -1.327126000     -3.836770000      2.707387000
H       -2.321152000     -3.943718000      2.258943000
H       -0.967022000     -4.827655000      3.007798000
H       -1.415806000     -3.214646000      3.605382000
F       -5.101242000      4.613449000      1.328206000
F        4.819844000     -2.743013000      3.898707000
H        0.679038000      0.711922000      4.240333000
H        2.060775000      1.835164000      4.286284000
C        1.115265000      1.604626000      3.784192000
H        0.433429000      2.445373000      3.953837000
C        1.361815000      1.402673000      2.286486000
O        0.155423000      1.019800000      1.604427000
H       -0.503979000      0.648781000      2.250445000
C        1.882370000      2.669647000      1.645737000
H        2.102431000      0.605485000      2.153798000
C        1.021386000      3.751532000      1.417242000
H       -0.026730000      3.664088000      1.686639000
C        1.484756000      4.917087000      0.812657000
H        0.828047000      5.756292000      0.609619000
C        2.825596000      4.992393000      0.447311000
F        3.277544000      6.115415000     -0.150145000
C        3.707178000      3.944053000      0.672166000
H        4.743240000      4.032053000      0.363208000
H        3.892622000      1.942250000      1.422014000
C        3.222749000      2.780262000      1.271116000

129
Entry 37: L*CuORR*(S)-1a*(S)-1a_CuCoord
P       -1.091751000      0.441654000     -1.551076000
C       -0.707921000      2.297549000     -1.533525000
C       -2.049256000      3.005804000     -1.804881000
C       -3.156035000      2.110533000     -1.240703000
C       -2.929655000      0.699543000     -1.831123000
H       -2.052633000      4.003534000     -1.350768000
H       -2.211743000      3.140064000     -2.880779000
H       -4.159470000      2.478361000     -1.482006000
H       -3.085148000      2.061601000     -0.148941000
P        1.477980000     -1.515238000     -1.534457000
C        1.073024000     -3.326115000     -1.928012000
C        2.325978000     -3.861354000     -2.637566000
C        3.531885000     -3.285147000     -1.892593000
C        3.343395000     -1.753841000     -1.814203000
H        2.334111000     -4.957644000     -2.658208000
H        2.354345000     -3.518926000     -3.678887000
H        4.481969000     -3.529546000     -2.380716000
H        3.568491000     -3.710147000     -0.883766000
H       -0.437108000      2.468961000     -0.491361000
H       -3.085497000      0.763499000     -2.917017000
Cu       0.092172000     -0.711930000      0.046743000
C        1.001914000     -0.630569000     -3.116506000
H        1.253707000     -1.252943000     -3.983215000
H        1.637543000      0.260421000     -3.154209000
C       -0.478580000     -0.213197000     -3.180703000
H        1.010952000     -3.800992000     -0.942512000
H        3.539288000     -1.335222000     -2.809005000
C       -0.259428000     -3.481056000     -2.621596000
C       -2.776439000     -3.592464000     -3.884856000
C       -1.444341000     -3.304292000     -1.886419000
C       -0.361818000     -3.724352000     -3.997205000
C       -1.608972000     -3.775568000     -4.624966000
C       -2.689485000     -3.362865000     -2.509807000
H       -1.391486000     -3.073803000     -0.827146000
H        0.532140000     -3.874909000     -4.592938000
H       -1.662870000     -3.961002000     -5.694447000
H       -3.588806000     -3.216705000     -1.922908000
H       -3.747085000     -3.629799000     -4.371197000
C        4.221642000     -1.037784000     -0.818943000
C        5.887681000      0.313079000      1.005761000
C        4.456261000     -1.557499000      0.460338000
C        4.821115000      0.180668000     -1.162400000
C        5.641239000      0.856197000     -0.256723000
C        5.290553000     -0.898262000      1.361307000
H        3.975584000     -2.477870000      0.767807000
H        4.642339000      0.601346000     -2.148288000
H        6.099810000      1.798743000     -0.544557000
H        5.463901000     -1.336265000      2.339780000
H        6.538255000      0.829453000      1.706086000
C       -3.857044000     -0.358431000     -1.278165000
C       -5.683713000     -2.262344000     -0.288369000
C       -5.060806000     -0.618314000     -1.947314000
C       -3.578865000     -1.071151000     -0.104843000
C       -4.482877000     -2.016787000      0.380518000
C       -5.969948000     -1.557433000     -1.459646000
H       -5.284541000     -0.079216000     -2.865263000
H       -2.637709000     -0.939221000      0.414329000
H       -4.234137000     -2.572177000      1.280750000
H       -6.895642000     -1.743594000     -1.997453000
H       -6.383233000     -3.002205000      0.090715000
C        0.476106000      2.671327000     -2.386264000
C        2.773425000      3.229899000     -3.926895000
C        0.370522000      2.976832000     -3.750311000
C        1.755277000      2.651463000     -1.811303000
C        2.890904000      2.936063000     -2.566707000
C        1.507230000      3.248289000     -4.514276000
H       -0.604736000      3.005725000     -4.226825000
H        1.854800000      2.416316000     -0.759642000
H        3.864113000      2.933533000     -2.084904000
H        1.400678000      3.481298000     -5.570314000
H        3.655710000      3.451986000     -4.520576000
H       -0.619190000      0.524522000     -3.977404000
H       -1.106913000     -1.077300000     -3.411419000
O       -0.815687000     -1.886508000      1.381785000
C       -0.424707000     -3.182244000      1.735402000
C        0.984596000     -3.245175000      2.311405000
C        1.900097000     -4.210086000      1.879389000
C        1.381330000     -2.346713000      3.311428000
C        3.192254000     -4.277661000      2.409088000
H        1.601137000     -4.924789000      1.115824000
C        2.666328000     -2.392879000      3.848497000
H        0.679672000     -1.593593000      3.657360000
C        3.554086000     -3.353770000      3.380024000
H        3.913304000     -5.015342000      2.072092000
H        2.991151000     -1.690262000      4.608915000
O       -1.292916000     -0.203344000      3.161432000
C       -2.691083000     -0.113344000      3.420759000
C       -3.288564000      1.161099000      2.848526000
C       -2.612245000      2.381317000      2.967777000
C       -4.547787000      1.151006000      2.238905000
C       -3.168478000      3.564686000      2.482038000
H       -1.638299000      2.405339000      3.445898000
C       -5.125632000      2.324894000      1.753582000
H       -5.079102000      0.211941000      2.121329000
C       -4.420878000      3.514653000      1.879542000
H       -2.651790000      4.514947000      2.568929000
H       -6.094292000      2.321954000      1.265570000
C       -2.916455000     -0.197818000      4.932825000
H       -3.982536000     -0.135681000      5.178061000
H       -2.516054000     -1.141360000      5.318345000
H       -2.398575000      0.627564000      5.433649000
H       -3.192206000     -0.965824000      2.942689000
H       -1.125807000     -0.978448000      2.481002000
H       -0.431170000     -3.833217000      0.842855000
C       -1.437629000     -3.774280000      2.728941000
H       -2.436654000     -3.766254000      2.279596000
H       -1.182869000     -4.804779000      3.002756000
H       -1.463477000     -3.172014000      3.644516000
F       -4.961463000      4.655168000      1.395727000
F        4.820743000     -3.366692000      3.864688000
H        2.863761000      0.800945000      0.940498000
H        3.345316000      1.112148000      2.618517000
C        2.516075000      0.799226000      1.976666000
H        2.253302000     -0.224441000      2.240245000
C        1.301047000      1.696485000      2.141492000
O        0.184748000      1.134036000      1.425133000
H       -0.452773000      0.763915000      2.093537000
C        1.519446000      3.122588000      1.654919000
H        1.021324000      1.725272000      3.204875000
C        0.407786000      3.935610000      1.391795000
H       -0.586438000      3.534791000      1.548150000
C        0.555213000      5.227031000      0.893055000
H       -0.302456000      5.853931000      0.671939000
C        1.838793000      5.710851000      0.664708000
F        1.992881000      6.958095000      0.171782000
C        2.964419000      4.943629000      0.929349000
H        3.949902000      5.353822000      0.736026000
H        3.676717000      3.041812000      1.601994000
C        2.796138000      3.649352000      1.425508000

129
Entry 38: L*CuORS*(R)-1a*(R)-1a_CuCoord
P        0.171359000      1.046445000     -1.207078000
C        2.023105000      0.994157000     -1.637865000
C        2.337399000      2.369288000     -2.254476000
C        1.486229000      3.403901000     -1.512601000
C        0.024662000      2.895483000     -1.541579000
H        3.409592000      2.589336000     -2.193420000
H        2.064908000      2.386433000     -3.316375000
H        1.558053000      4.401452000     -1.960550000
H        1.824465000      3.493841000     -0.473461000
P       -1.520063000     -1.712848000     -0.951622000
C       -3.392580000     -1.492255000     -1.029261000
C       -3.936869000     -2.808392000     -1.604903000
C       -3.096958000     -3.936143000     -0.995625000
C       -1.609638000     -3.585661000     -1.222266000
H       -5.002078000     -2.922839000     -1.372928000
H       -3.832355000     -2.832201000     -2.696437000
H       -3.331779000     -4.914068000     -1.430607000
H       -3.308992000     -3.997036000      0.076291000
H        2.513461000      0.931635000     -0.660921000
H       -0.324993000      2.984128000     -2.579325000
Cu      -0.514286000     -0.385435000      0.524372000
C       -0.917722000     -1.155961000     -2.629969000
H       -1.623383000     -1.472871000     -3.407149000
H        0.023973000     -1.690277000     -2.798398000
C       -0.682676000      0.358368000     -2.716025000
H       -3.679232000     -1.442005000      0.021901000
H       -1.385032000     -3.734168000     -2.285565000
C       -3.787481000     -0.193130000     -1.685545000
C       -4.330845000      2.299209000     -2.883040000
C       -3.616715000      1.004921000     -0.971321000
C       -4.243075000     -0.118683000     -3.007391000
C       -4.509496000      1.117358000     -3.602406000
C       -3.887605000      2.238715000     -1.559314000
H       -3.236869000      0.965463000      0.043240000
H       -4.392352000     -1.025243000     -3.584746000
H       -4.859572000      1.152318000     -4.630670000
H       -3.740751000      3.148421000     -0.987463000
H       -4.538068000      3.259763000     -3.346238000
C       -0.608798000     -4.372555000     -0.416907000
C        1.282869000     -5.862643000      1.047330000
C       -0.787525000     -4.611601000      0.953079000
C        0.543595000     -4.876254000     -1.034558000
C        1.482484000     -5.613727000     -0.311800000
C        0.143084000     -5.356817000      1.675755000
H       -1.657086000     -4.205279000      1.458942000
H        0.706063000     -4.685064000     -2.091900000
H        2.364419000     -6.002578000     -0.814179000
H       -0.018149000     -5.535728000      2.734869000
H        2.008737000     -6.440372000      1.611856000
C       -0.924708000      3.686724000     -0.664169000
C       -2.667833000      5.278064000      0.875701000
C       -1.364699000      4.935021000     -1.131083000
C       -1.373260000      3.247291000      0.587260000
C       -2.235899000      4.039425000      1.347522000
C       -2.226535000      5.725937000     -0.372538000
H       -1.033788000      5.284584000     -2.106875000
H       -1.086381000      2.282361000      0.990403000
H       -2.556134000      3.679366000      2.320792000
H       -2.557054000      6.687106000     -0.757113000
H       -3.339058000      5.890377000      1.471346000
C        2.399729000     -0.237805000     -2.424419000
C        2.924966000     -2.644159000     -3.799392000
C        2.356134000     -0.289571000     -3.824877000
C        2.737634000     -1.408252000     -1.727865000
C        2.996905000     -2.597849000     -2.405159000
C        2.611266000     -1.481867000     -4.505590000
H        2.121232000      0.601811000     -4.397896000
H        2.777065000     -1.374070000     -0.646702000
H        3.257186000     -3.486567000     -1.838059000
H        2.568280000     -1.498890000     -5.591264000
H        3.125838000     -3.570168000     -4.331120000
H       -0.116484000      0.597939000     -3.621727000
H       -1.638017000      0.884945000     -2.777113000
O       -1.032510000      0.536211000      2.215007000
C       -1.753471000     -0.014363000      3.286882000
C       -3.018185000     -0.717234000      2.812819000
C       -4.109142000      0.005320000      2.310992000
C       -3.116923000     -2.112261000      2.855820000
C       -5.261994000     -0.636808000      1.859781000
H       -4.054859000      1.088144000      2.263734000
C       -4.260692000     -2.779954000      2.409623000
H       -2.285540000     -2.688021000      3.253942000
C       -5.315377000     -2.025584000      1.911305000
H       -6.102126000     -0.081981000      1.456065000
H       -4.344812000     -3.861321000      2.447630000
O        1.354158000      1.053311000      2.905818000
C        1.710485000      2.309798000      2.339613000
C        1.198196000      3.464823000      3.181336000
C        1.081650000      3.334045000      4.569324000
C        0.855134000      4.683028000      2.586345000
C        0.626588000      4.393971000      5.352995000
H        1.334650000      2.384181000      5.028245000
C        0.399131000      5.754771000      3.352894000
H        0.914461000      4.793245000      1.507842000
C        0.291590000      5.589649000      4.727999000
H        0.523165000      4.304787000      6.429343000
H        0.110149000      6.696021000      2.898129000
C        3.230920000      2.351168000      2.184887000
H        3.575325000      1.525260000      1.552526000
H        3.548865000      3.297904000      1.735476000
H        3.709745000      2.260644000      3.166066000
H        1.256862000      2.393047000      1.341487000
H        0.339939000      0.908141000      2.721704000
H       -1.148663000     -0.781125000      3.805121000
C       -2.064670000      1.081134000      4.316209000
H       -2.600635000      0.679112000      5.184583000
H       -1.133213000      1.541903000      4.657606000
H       -2.676717000      1.871029000      3.867111000
F       -0.160325000      6.619244000      5.479605000
F       -6.417202000     -2.660635000      1.448962000
H        1.418126000     -3.375688000      3.513589000
H        1.393346000     -1.620914000      3.798183000
C        1.147588000     -2.408789000      3.078272000
H        0.069887000     -2.391410000      2.898965000
C        1.889425000     -2.190742000      1.761480000
O        1.531937000     -0.927143000      1.177319000
H        1.631849000     -0.206298000      1.861788000
C        3.394776000     -2.279107000      1.915369000
H        1.562559000     -2.940460000      1.038334000
C        4.089726000     -1.325474000      2.673103000
H        3.544052000     -0.523836000      3.162272000
C        5.475759000     -1.383789000      2.797407000
H        6.027626000     -0.650274000      3.375722000
C        6.162264000     -2.412534000      2.159617000
F        7.506754000     -2.472791000      2.276115000
C        5.505659000     -3.376912000      1.407087000
H        6.077831000     -4.161484000      0.923285000
H        3.583627000     -4.043213000      0.704825000
C        4.116596000     -3.299274000      1.289376000

129
Entry 39: L*CuORS*(R)-1a*(S)-1a_CuCoord
P        0.215136000      1.027052000     -1.136769000
C        2.041304000      1.044258000     -1.659615000
C        2.240744000      2.380647000     -2.394366000
C        1.405464000      3.422916000     -1.649730000
C       -0.030734000      2.860050000     -1.524102000
H        3.302820000      2.649013000     -2.440937000
H        1.879622000      2.311053000     -3.427364000
H        1.398581000      4.393833000     -2.157441000
H        1.820601000      3.586792000     -0.648916000
P       -1.459773000     -1.723203000     -0.671057000
C       -3.323904000     -1.370802000     -0.667246000
C       -4.004368000     -2.695962000     -1.044518000
C       -3.174781000     -3.818604000     -0.419749000
C       -1.714023000     -3.599489000     -0.847531000
H       -5.041138000     -2.704682000     -0.689858000
H       -4.027173000     -2.833316000     -2.131925000
H       -3.530004000     -4.810294000     -0.723221000
H       -3.254076000     -3.756528000      0.671071000
H        2.580520000      1.089394000     -0.707147000
H       -0.478646000      2.888008000     -2.527027000
Cu      -0.332196000     -0.321342000      0.680006000
C       -0.902197000     -1.266135000     -2.399284000
H       -1.630566000     -1.621130000     -3.138050000
H        0.033090000     -1.811809000     -2.569637000
C       -0.663793000      0.240904000     -2.583931000
H       -3.532171000     -1.178314000      0.385004000
H       -1.650334000     -3.786305000     -1.928977000
C       -3.705083000     -0.139007000     -1.448179000
C       -4.249752000      2.231241000     -2.872440000
C       -3.547021000      1.118797000     -0.846115000
C       -4.148688000     -0.187319000     -2.776338000
C       -4.414480000      0.987384000     -3.483672000
C       -3.819607000      2.293134000     -1.544915000
H       -3.182305000      1.172518000      0.172064000
H       -4.286682000     -1.142468000     -3.272474000
H       -4.754238000      0.927009000     -4.514231000
H       -3.685387000      3.250736000     -1.053935000
H       -4.460007000      3.144119000     -3.422654000
C       -0.676386000     -4.465531000     -0.172116000
C        1.294774000     -6.131149000      0.969806000
C       -1.022090000     -5.461526000      0.750219000
C        0.678158000     -4.315523000     -0.507590000
C        1.652367000     -5.138026000      0.054406000
C       -0.046726000     -6.288309000      1.314720000
H       -2.060097000     -5.605235000      1.029032000
H        0.974764000     -3.547768000     -1.215739000
H        2.694613000     -5.003366000     -0.221366000
H       -0.340126000     -7.054215000      2.027190000
H        2.053749000     -6.770350000      1.410836000
C       -0.920457000      3.668374000     -0.598420000
C       -2.573546000      5.285423000      1.011951000
C       -1.346080000      4.930737000     -1.039990000
C       -1.333433000      3.231794000      0.664562000
C       -2.155919000      4.033288000      1.458006000
C       -2.162183000      5.734772000     -0.245870000
H       -1.043278000      5.281087000     -2.024685000
H       -1.047928000      2.261174000      1.052189000
H       -2.443097000      3.675534000      2.442064000
H       -2.480273000      6.708167000     -0.609711000
H       -3.203238000      5.910834000      1.638248000
C        2.464310000     -0.215860000     -2.371764000
C        3.173420000     -2.651158000     -3.607959000
C        2.413150000     -0.357153000     -3.765415000
C        2.886338000     -1.315821000     -1.609241000
C        3.244861000     -2.516394000     -2.219506000
C        2.757523000     -1.564465000     -4.377223000
H        2.109846000      0.478240000     -4.388006000
H        2.912151000     -1.212273000     -0.530862000
H        3.586161000     -3.347855000     -1.609050000
H        2.707462000     -1.650286000     -5.459210000
H        3.448054000     -3.587893000     -4.084206000
H       -0.109569000      0.418673000     -3.511140000
H       -1.618420000      0.762810000     -2.670542000
O       -0.898508000      0.589700000      2.357953000
C       -1.532273000     -0.153385000      3.372550000
C       -2.931928000     -0.575982000      2.958234000
C       -3.869430000      0.373033000      2.530293000
C       -3.316049000     -1.920329000      2.999145000
C       -5.152520000     -0.003389000      2.135293000
H       -3.577886000      1.417618000      2.483413000
C       -4.599543000     -2.319941000      2.615955000
H       -2.596190000     -2.664199000      3.328717000
C       -5.493564000     -1.351436000      2.178699000
H       -5.876093000      0.721589000      1.778004000
H       -4.906986000     -3.360501000      2.639989000
O        1.412583000      1.382500000      3.011610000
C        1.782673000      2.541035000      2.280980000
C        1.106529000      3.799773000      2.800708000
C        0.419419000      3.805833000      4.015614000
C        1.139936000      4.975801000      2.040600000
C       -0.242573000      4.952475000      4.459587000
H        0.388570000      2.898655000      4.605670000
C        0.489008000      6.129450000      2.466183000
H        1.656655000      4.987262000      1.085337000
C       -0.202444000      6.093996000      3.671674000
H       -0.790333000      4.965527000      5.396179000
H        0.485439000      7.035380000      1.870344000
C        3.307943000      2.645499000      2.321496000
H        3.757759000      1.746901000      1.884167000
H        3.659669000      3.520706000      1.765417000
H        3.645108000      2.736634000      3.359291000
H        1.473095000      2.414530000      1.230609000
H        0.412592000      1.143267000      2.816289000
H       -0.973882000     -1.074048000      3.582746000
C       -1.579373000      0.659965000      4.674151000
H       -2.100092000      0.111342000      5.467641000
H       -0.560782000      0.871511000      5.013755000
H       -2.094455000      1.613638000      4.510251000
F       -0.860280000      7.203063000      4.081799000
F       -6.725022000     -1.733837000      1.765601000
H        4.166507000     -2.664791000      2.731244000
H        4.312106000     -1.522898000      1.372798000
C        3.770555000     -1.738887000      2.299822000
H        3.967437000     -0.923915000      3.004772000
C        2.272890000     -1.868479000      2.017250000
O        1.796081000     -0.667254000      1.385014000
H        1.791575000      0.074276000      2.057042000
C        1.465686000     -2.228288000      3.248698000
H        2.115658000     -2.652197000      1.272235000
C        1.566617000     -1.492415000      4.437867000
H        2.203961000     -0.615964000      4.483756000
C        0.817969000     -1.842597000      5.559867000
H        0.876869000     -1.275145000      6.482280000
C       -0.034779000     -2.938517000      5.482028000
F       -0.762297000     -3.280518000      6.567325000
C       -0.162153000     -3.686727000      4.318974000
H       -0.835204000     -4.537350000      4.291910000
H        0.492859000     -3.884442000      2.288133000
C        0.590941000     -3.317481000      3.203849000

129
Entry 40: L*CuORS*(S)-1a*(R)-1a_CuCoord
P        0.211558000      0.937778000     -1.568619000
C        2.070700000      0.797686000     -1.917391000
C        2.447361000      2.111668000     -2.623052000
C        1.587865000      3.210240000     -1.992519000
C        0.116519000      2.743895000     -2.076057000
H        3.518960000      2.317976000     -2.519962000
H        2.227551000      2.056124000     -3.696107000
H        1.719225000      4.181676000     -2.481992000
H        1.861955000      3.338316000     -0.942869000
P       -1.459484000     -1.740954000     -0.990339000
C       -3.334644000     -1.577733000     -1.137889000
C       -3.809716000     -2.968310000     -1.582888000
C       -2.994840000     -3.984788000     -0.775387000
C       -1.495419000     -3.630809000     -0.940070000
H       -4.887790000     -3.086332000     -1.422784000
H       -3.618702000     -3.121602000     -2.652456000
H       -3.182663000     -5.017297000     -1.090301000
H       -3.275641000     -3.910921000      0.281023000
H        2.514699000      0.801171000     -0.917812000
H       -0.183977000      2.761525000     -3.132494000
Cu      -0.501342000     -0.186187000      0.309759000
C       -0.864439000     -1.414236000     -2.732223000
H       -1.582695000     -1.812901000     -3.458033000
H        0.067194000     -1.978134000     -2.841243000
C       -0.609104000      0.078009000     -3.006595000
H       -3.669657000     -1.418423000     -0.110479000
H       -1.160675000     -3.974997000     -1.925776000
C       -3.732038000     -0.375368000     -1.958681000
C       -4.299928000      1.936238000     -3.468011000
C       -3.525899000      0.907788000     -1.423735000
C       -4.232190000     -0.477322000     -3.261548000
C       -4.510574000      0.669361000     -4.011624000
C       -3.809536000      2.052369000     -2.164164000
H       -3.110758000      1.003800000     -0.427918000
H       -4.410785000     -1.452719000     -3.702288000
H       -4.896270000      0.566994000     -5.022464000
H       -3.635401000      3.029711000     -1.727091000
H       -4.517760000      2.826219000     -4.051768000
C       -0.580368000     -4.203281000      0.112226000
C        1.118587000     -5.286041000      2.079570000
C       -0.807182000     -3.953880000      1.474162000
C        0.525707000     -4.981913000     -0.246717000
C        1.371716000     -5.518217000      0.726863000
C        0.025967000     -4.496930000      2.449415000
H       -1.636779000     -3.319457000      1.767008000
H        0.723458000     -5.170437000     -1.298664000
H        2.223333000     -6.122702000      0.427097000
H       -0.169767000     -4.294443000      3.498426000
H        1.766795000     -5.713064000      2.839693000
C       -0.849449000      3.611034000     -1.296269000
C       -2.640603000      5.306491000      0.069986000
C       -1.360790000      4.763619000     -1.908692000
C       -1.245396000      3.324848000      0.016489000
C       -2.137181000      4.161325000      0.689666000
C       -2.244533000      5.607323000     -1.235462000
H       -1.068556000      4.995282000     -2.930616000
H       -0.896099000      2.429939000      0.515706000
H       -2.440639000      3.903268000      1.700961000
H       -2.630995000      6.492688000     -1.733073000
H       -3.338236000      5.954014000      0.593744000
C        2.421329000     -0.510562000     -2.582789000
C        2.895489000     -3.045423000     -3.728774000
C        2.535403000     -0.660218000     -3.970916000
C        2.558521000     -1.654575000     -1.781661000
C        2.797678000     -2.906617000     -2.341922000
C        2.766375000     -1.916152000     -4.538354000
H        2.445601000      0.203199000     -4.622484000
H        2.468962000     -1.548971000     -0.710916000
H        2.908263000     -3.767464000     -1.689023000
H        2.850099000     -2.008296000     -5.617888000
H        3.080869000     -4.019203000     -4.173499000
H       -0.007777000      0.192220000     -3.914442000
H       -1.555746000      0.599610000     -3.166545000
O       -1.225866000      0.623631000      1.977684000
C       -1.887794000     -0.179196000      2.918074000
C       -3.289358000     -0.546446000      2.453009000
C       -4.105752000      0.421062000      1.855485000
C       -3.800949000     -1.837657000      2.618422000
C       -5.387513000      0.108652000      1.405908000
H       -3.710449000      1.422124000      1.719113000
C       -5.082184000     -2.175871000      2.174266000
H       -3.191421000     -2.595386000      3.104595000
C       -5.852097000     -1.192794000      1.564984000
H       -6.015346000      0.845723000      0.916920000
H       -5.482040000     -3.178086000      2.288630000
O        0.955246000      1.509238000      2.862007000
C        0.935271000      2.928398000      2.924248000
C        1.930189000      3.549041000      1.960425000
C        3.149460000      2.918321000      1.689299000
C        1.677010000      4.798100000      1.381794000
C        4.097982000      3.510139000      0.854421000
H        3.358022000      1.957381000      2.145599000
C        2.619146000      5.414648000      0.557820000
H        0.725115000      5.289345000      1.562790000
C        3.815979000      4.755542000      0.304401000
H        5.044948000      3.027902000      0.634437000
H        2.427965000      6.377000000      0.095272000
C        1.230618000      3.367122000      4.363451000
H        2.214950000      2.995679000      4.668853000
H        1.230003000      4.459221000      4.454427000
H        0.477374000      2.953187000      5.041740000
H       -0.067584000      3.281789000      2.650016000
H        0.018200000      1.176427000      2.558121000
H       -1.347531000     -1.132043000      3.077695000
C       -1.949463000      0.543183000      4.274478000
H       -2.469025000     -0.059960000      5.028408000
H       -0.935400000      0.755835000      4.627691000
H       -2.484942000      1.493464000      4.162872000
F        4.726306000      5.335183000     -0.509940000
F       -7.085245000     -1.512040000      1.111409000
H        2.126494000     -2.505357000      3.789031000
H        2.235769000     -0.730410000      3.801107000
C        1.766238000     -1.589045000      3.311574000
H        0.684832000     -1.519319000      3.455761000
C        2.095598000     -1.605574000      1.818259000
O        1.601698000     -0.431722000      1.164656000
H        1.576186000      0.336508000      1.793967000
C        3.585752000     -1.784596000      1.567872000
H        1.567473000     -2.443884000      1.354375000
C        4.396759000     -0.721824000      1.160394000
H        3.948547000      0.248306000      0.983868000
C        5.762649000     -0.901561000      0.939658000
H        6.399412000     -0.084865000      0.616020000
C        6.308999000     -2.163891000      1.128660000
F        7.629679000     -2.349873000      0.912714000
C        5.530848000     -3.246175000      1.524681000
H        5.992375000     -4.220059000      1.650065000
H        3.544144000     -3.885497000      2.032688000
C        4.168644000     -3.046393000      1.740315000

129
Entry 41: L*CuORS*(S)-1a*(S)-1a_CuCoord
P       -0.406480000     -0.643393000     -1.978558000
C        0.810157000      0.201045000     -3.161494000
C        0.027253000      0.411548000     -4.466777000
C       -1.403281000      0.777886000     -4.063359000
C       -1.902602000     -0.299312000     -3.073977000
H        0.490520000      1.191311000     -5.082448000
H        0.009184000     -0.509266000     -5.062803000
H       -2.075470000      0.852898000     -4.925711000
H       -1.411452000      1.748192000     -3.563181000
P        0.787276000     -2.505395000      0.402866000
C       -0.512133000     -3.630086000      1.183702000
C        0.247831000     -4.901033000      1.586420000
C        1.585536000     -4.439148000      2.168775000
C        2.240349000     -3.463822000      1.158226000
H       -0.329886000     -5.492548000      2.306427000
H        0.434491000     -5.538187000      0.713168000
H        2.261197000     -5.274596000      2.383947000
H        1.404576000     -3.916743000      3.114317000
H        0.978276000      1.181303000     -2.704182000
H       -2.080117000     -1.224143000     -3.638659000
Cu       0.049639000     -0.381921000      0.269595000
C        0.876746000     -3.112130000     -1.363991000
H        0.773689000     -4.203622000     -1.388788000
H        1.886496000     -2.868134000     -1.708372000
C       -0.165542000     -2.467592000     -2.290140000
H       -0.794038000     -3.102199000      2.097488000
H        2.662331000     -4.050827000      0.333945000
C       -1.742240000     -3.769935000      0.321113000
C       -3.991261000     -3.898514000     -1.371268000
C       -2.610709000     -2.672492000      0.190301000
C       -2.024544000     -4.931974000     -0.406610000
C       -3.136948000     -4.994209000     -1.250988000
C       -3.727591000     -2.737524000     -0.639553000
H       -2.389921000     -1.752430000      0.720497000
H       -1.378732000     -5.799657000     -0.320898000
H       -3.334696000     -5.905028000     -1.810054000
H       -4.384059000     -1.878923000     -0.721584000
H       -4.857496000     -3.946307000     -2.025234000
C        3.334741000     -2.615324000      1.750879000
C        5.412715000     -1.139711000      2.947500000
C        4.637128000     -2.669670000      1.241429000
C        3.084076000     -1.786606000      2.854020000
C        4.112370000     -1.062667000      3.452838000
C        5.669483000     -1.937085000      1.832368000
H        4.843958000     -3.297820000      0.378609000
H        2.074157000     -1.716023000      3.242698000
H        3.898571000     -0.431799000      4.311628000
H        6.675026000     -1.997862000      1.425211000
H        6.215226000     -0.575302000      3.413486000
C       -3.188279000      0.078510000     -2.373478000
C       -5.632220000      0.757977000     -1.149525000
C       -4.408636000     -0.185264000     -3.010087000
C       -3.211082000      0.695746000     -1.118266000
C       -4.421531000      1.025581000     -0.507995000
C       -5.621043000      0.152588000     -2.408711000
H       -4.406579000     -0.673878000     -3.981969000
H       -2.289204000      0.877903000     -0.583971000
H       -4.408108000      1.475670000      0.480987000
H       -6.556029000     -0.066878000     -2.917185000
H       -6.575021000      1.009187000     -0.671568000
C        2.123004000     -0.539538000     -3.201552000
C        4.494086000     -2.051861000     -3.023042000
C        2.444255000     -1.483221000     -4.184923000
C        3.021090000     -0.350144000     -2.139221000
C        4.192414000     -1.098346000     -2.046416000
C        3.619804000     -2.233850000     -4.095336000
H        1.778161000     -1.643368000     -5.026744000
H        2.766080000      0.372516000     -1.373276000
H        4.862726000     -0.942875000     -1.206155000
H        3.849872000     -2.963010000     -4.867585000
H        5.405478000     -2.639572000     -2.954761000
H        0.108049000     -2.640623000     -3.336776000
H       -1.145474000     -2.922937000     -2.125702000
O       -1.261602000      0.542720000      1.470403000
C       -1.052538000      0.607938000      2.857673000
C       -1.294001000     -0.742611000      3.514195000
C       -2.502275000     -1.422705000      3.312319000
C       -0.323948000     -1.342187000      4.321687000
C       -2.726986000     -2.679898000      3.869587000
H       -3.264245000     -0.967741000      2.688591000
C       -0.523726000     -2.603485000      4.891084000
H        0.605278000     -0.811871000      4.513348000
C       -1.723976000     -3.256700000      4.642988000
H       -3.650317000     -3.222653000      3.697664000
H        0.229761000     -3.078059000      5.511153000
O        1.524281000      1.392443000      0.180445000
C        2.376529000      1.683315000      1.309601000
C        2.275767000      3.150320000      1.671318000
C        1.714266000      3.543782000      2.888764000
C        2.681188000      4.140225000      0.766813000
C        1.560922000      4.891712000      3.212052000
H        1.373650000      2.785555000      3.588240000
C        2.530365000      5.492400000      1.065702000
H        3.109967000      3.851951000     -0.188497000
C        1.970098000      5.845358000      2.289373000
H        1.121113000      5.207677000      4.151864000
H        2.836321000      6.268855000      0.372678000
C        3.789321000      1.242229000      0.952660000
H        4.468360000      1.428792000      1.788530000
H        3.804550000      0.171641000      0.736247000
H        4.155821000      1.786065000      0.075711000
H        2.032453000      1.090249000      2.166292000
H        0.758036000      2.027790000      0.211174000
H       -0.007357000      0.889212000      3.087613000
C       -1.955699000      1.686818000      3.475703000
H       -1.829396000      1.742435000      4.563724000
H       -1.710629000      2.661742000      3.042902000
H       -3.007250000      1.463654000      3.260519000
F       -1.921917000     -4.489018000      5.164196000
F        1.821115000      7.154024000      2.586779000
H       -1.768781000      4.927589000      1.718996000
H       -0.500168000      5.439590000      0.589801000
C       -1.516037000      5.037909000      0.659445000
H       -2.208235000      5.751540000      0.198744000
C       -1.576372000      3.673096000     -0.037261000
O       -0.645922000      2.810484000      0.590414000
H       -1.055609000      1.924507000      0.936912000
C       -1.291747000      3.823416000     -1.522812000
H       -2.588263000      3.260880000      0.075652000
C        0.019816000      3.784994000     -2.011317000
H        0.835945000      3.581076000     -1.328490000
C        0.290465000      4.002808000     -3.362859000
H        1.302456000      3.969477000     -3.753231000
C       -0.768971000      4.266270000     -4.222978000
F       -0.514743000      4.465816000     -5.536028000
C       -2.083204000      4.311200000     -3.773597000
H       -2.885645000      4.500787000     -4.478456000
H       -3.359354000      4.091836000     -2.059696000
C       -2.334166000      4.081627000     -2.420251000

129
Entry 42: L*CuORR*(R)-1a*(R)-1a_OCoord
P       -0.430286000      0.578366000     -2.082525000
C        1.385744000      0.520344000     -2.567764000
C        1.462482000      1.275443000     -3.900972000
C        0.563921000      2.507428000     -3.729144000
C       -0.822612000      2.015461000     -3.237766000
H        2.496583000      1.541201000     -4.141913000
H        1.079915000      0.657943000     -4.723945000
H        0.458722000      3.084186000     -4.655025000
H        0.999418000      3.172019000     -2.975656000
P       -1.521626000     -1.944310000     -0.408571000
C       -3.391422000     -1.749571000     -0.178150000
C       -3.924152000     -3.153751000      0.163130000
C       -2.829720000     -3.877774000      0.955123000
C       -1.513231000     -3.742267000      0.159400000
H       -4.856264000     -3.077259000      0.734174000
H       -4.141338000     -3.723357000     -0.748032000
H       -3.067481000     -4.934053000      1.123352000
H       -2.709071000     -3.409467000      1.937243000
H        1.887474000      1.127132000     -1.808709000
H       -1.342418000      1.567071000     -4.093821000
Cu      -0.597460000      0.065689000      0.164040000
C       -1.246035000     -2.155536000     -2.239856000
H       -2.016147000     -2.812726000     -2.659398000
H       -0.286266000     -2.675314000     -2.325310000
C       -1.206108000     -0.834120000     -3.022140000
H       -3.467026000     -1.140027000      0.722266000
H       -1.609685000     -4.339758000     -0.756409000
C       -4.033895000     -0.984606000     -1.307143000
C       -5.025045000      0.544669000     -3.458530000
C       -3.994426000      0.418402000     -1.278077000
C       -4.592115000     -1.607106000     -2.430838000
C       -5.079726000     -0.849518000     -3.498643000
C       -4.486266000      1.178926000     -2.336451000
H       -3.559609000      0.914829000     -0.418066000
H       -4.644276000     -2.689873000     -2.484370000
H       -5.504281000     -1.353286000     -4.362866000
H       -4.440963000      2.261287000     -2.286168000
H       -5.405324000      1.132265000     -4.289300000
C       -0.273751000     -4.182596000      0.892119000
C        2.028600000     -5.043521000      2.256081000
C        0.185082000     -3.490927000      2.020499000
C        0.438201000     -5.305920000      0.454649000
C        1.582992000     -5.735028000      1.128155000
C        1.322936000     -3.922419000      2.700263000
H       -0.317942000     -2.591793000      2.358663000
H        0.095366000     -5.843789000     -0.426125000
H        2.125388000     -6.606374000      0.771182000
H        1.662015000     -3.363382000      3.565751000
H        2.921054000     -5.370963000      2.781662000
C       -1.709115000      3.100947000     -2.671247000
C       -3.402850000      5.125919000     -1.689282000
C       -2.499763000      3.861340000     -3.542960000
C       -1.773322000      3.379478000     -1.300900000
C       -2.612584000      4.381066000     -0.812286000
C       -3.339333000      4.865338000     -3.060204000
H       -2.467582000      3.651096000     -4.609575000
H       -1.184696000      2.788915000     -0.607579000
H       -2.647516000      4.573952000      0.256593000
H       -3.950047000      5.437900000     -3.752833000
H       -4.061630000      5.901510000     -1.309502000
C        1.891386000     -0.894267000     -2.460904000
C        2.504098000     -3.620325000     -2.115623000
C        2.064010000     -1.730954000     -3.568432000
C        2.069582000     -1.437483000     -1.177731000
C        2.358989000     -2.788142000     -1.001978000
C        2.372146000     -3.084410000     -3.396754000
H        1.951858000     -1.333421000     -4.572173000
H        1.966228000     -0.791809000     -0.309882000
H        2.457299000     -3.197838000     -0.002654000
H        2.500878000     -3.719296000     -4.269199000
H        2.721631000     -4.675261000     -1.978567000
H       -0.683344000     -0.977847000     -3.974447000
H       -2.223395000     -0.506905000     -3.252330000
O       -0.239021000      1.141707000      1.743451000
C       -1.369597000      1.790014000      2.291823000
C       -2.529272000      0.832022000      2.532836000
C       -2.315332000     -0.387477000      3.195685000
C       -3.831007000      1.165068000      2.146990000
C       -3.375235000     -1.256452000      3.448558000
H       -1.311231000     -0.651231000      3.514422000
C       -4.905469000      0.301902000      2.383509000
H       -4.011314000      2.110754000      1.641008000
C       -4.653429000     -0.902294000      3.024995000
H       -3.225449000     -2.199764000      3.963762000
H       -5.913292000      0.542182000      2.062419000
O        1.925611000      2.685781000      2.176908000
C        2.224197000      3.732636000      1.276050000
C        2.931868000      3.216065000      0.022459000
C        3.614614000      1.993069000      0.080460000
C        2.990944000      3.955935000     -1.166101000
C        4.334458000      1.511234000     -1.013341000
H        3.570434000      1.420507000      0.996970000
C        3.699354000      3.486296000     -2.273814000
H        2.483410000      4.911965000     -1.242923000
C        4.355308000      2.266442000     -2.178449000
H        4.868641000      0.569606000     -0.969054000
H        3.739387000      4.046550000     -3.202207000
C        0.985352000      4.583479000      0.977228000
H        0.251944000      4.010641000      0.403731000
H        0.525494000      4.892966000      1.920315000
H        1.227540000      5.487152000      0.408583000
H        2.945424000      4.366105000      1.812868000
H        1.139296000      2.161824000      1.861000000
H       -1.731541000      2.562173000      1.588683000
C       -1.012682000      2.497166000      3.607421000
H       -0.747457000      1.759577000      4.370049000
H       -0.157594000      3.161377000      3.463850000
H       -1.867110000      3.077735000      3.974611000
F        5.003078000      1.789362000     -3.269022000
F       -5.673808000     -1.769714000      3.225230000
H        1.915741000      1.781904000      4.350366000
H        1.024118000      0.802024000      5.547874000
C        1.953464000      0.886565000      4.977074000
H        2.774946000      0.993276000      5.694219000
C        2.123417000     -0.367321000      4.117476000
O        0.941576000     -0.680191000      3.390230000
H        0.645271000      0.079364000      2.820680000
C        3.355886000     -0.335240000      3.213403000
H        2.247927000     -1.224642000      4.795893000
C        4.476424000      0.458021000      3.490986000
H        4.470319000      1.132212000      4.339546000
C        5.610778000      0.421503000      2.677585000
H        6.472334000      1.050201000      2.875654000
C        5.616972000     -0.428294000      1.580574000
F        6.698098000     -0.452158000      0.764764000
C        4.527941000     -1.231932000      1.273063000
H        4.560819000     -1.871181000      0.398230000
H        2.532275000     -1.775703000      1.859691000
C        3.400302000     -1.171390000      2.090143000

129
Entry 43: L*CuORR*(R)-1a*(S)-1a_OCoord
P       -1.184747000     -0.006595000     -1.529832000
C       -1.022192000      1.873533000     -1.416254000
C       -2.331214000      2.431558000     -1.995124000
C       -3.443906000      1.489478000     -1.522058000
C       -3.031408000      0.054591000     -1.925440000
H       -2.495739000      3.463051000     -1.662817000
H       -2.305002000      2.442017000     -3.092029000
H       -4.419975000      1.742033000     -1.952154000
H       -3.531527000      1.548586000     -0.434223000
P        1.734030000     -1.413166000     -1.644122000
C        1.595623000     -3.288451000     -1.803498000
C        2.902129000     -3.742073000     -2.472500000
C        4.014733000     -2.867883000     -1.881064000
C        3.579320000     -1.390642000     -2.034333000
H        3.080775000     -4.808710000     -2.294784000
H        2.861383000     -3.590528000     -3.558292000
H        4.981533000     -3.032276000     -2.369622000
H        4.141875000     -3.100498000     -0.818118000
H       -1.029384000      2.059343000     -0.337143000
H       -3.096991000     -0.020539000     -3.018634000
Cu       0.348373000     -0.789121000      0.011714000
C        1.029327000     -0.705552000     -3.218304000
H        1.303857000     -1.342704000     -4.067103000
H        1.541789000      0.252866000     -3.347524000
C       -0.493113000     -0.486414000     -3.196038000
H        1.619915000     -3.632062000     -0.766491000
H        3.644685000     -1.133332000     -3.099439000
C        0.270014000     -3.689142000     -2.395991000
C       -2.301151000     -4.181466000     -3.433712000
C       -0.859898000     -3.685685000     -1.562148000
C        0.091170000     -3.964404000     -3.756396000
C       -1.185688000     -4.207614000     -4.271415000
C       -2.133034000     -3.927317000     -2.069993000
H       -0.732928000     -3.472105000     -0.505423000
H        0.946232000     -3.984572000     -4.424836000
H       -1.304872000     -4.415191000     -5.331480000
H       -2.991220000     -3.905723000     -1.407928000
H       -3.294824000     -4.359323000     -3.834260000
C        4.410051000     -0.401204000     -1.255738000
C        5.982283000      1.454934000      0.154653000
C        4.203396000     -0.182119000      0.110617000
C        5.418540000      0.321498000     -1.905972000
C        6.201643000      1.241808000     -1.208625000
C        4.979014000      0.739642000      0.811873000
H        3.407428000     -0.702821000      0.628182000
H        5.581045000      0.170251000     -2.970691000
H        6.975405000      1.797851000     -1.731102000
H        4.765254000      0.900468000      1.862255000
H        6.584929000      2.178202000      0.697408000
C       -3.866078000     -1.047211000     -1.324286000
C       -5.438619000     -3.111623000     -0.236897000
C       -4.768148000     -1.757398000     -2.124374000
C       -3.765326000     -1.377646000      0.035359000
C       -4.544257000     -2.402937000      0.571323000
C       -5.552363000     -2.780721000     -1.587875000
H       -4.849519000     -1.512993000     -3.180891000
H       -3.079879000     -0.820487000      0.667082000
H       -4.450523000     -2.650354000      1.625694000
H       -6.245344000     -3.321941000     -2.226382000
H       -6.041659000     -3.911607000      0.183382000
C        0.297894000      2.328736000     -1.980354000
C        2.852564000      2.903965000     -3.016285000
C        0.449036000      2.784567000     -3.295842000
C        1.446969000      2.188676000     -1.187266000
C        2.711574000      2.473155000     -1.695329000
C        1.716856000      3.068031000     -3.810991000
H       -0.422209000      2.917409000     -3.929452000
H        1.348314000      1.861097000     -0.156507000
H        3.580396000      2.361916000     -1.058325000
H        1.813306000      3.418320000     -4.835306000
H        3.839670000      3.118495000     -3.415751000
H       -0.768684000      0.260356000     -3.949488000
H       -1.007195000     -1.418608000     -3.452647000
O        0.154808000     -0.653854000      1.942111000
C       -0.018504000     -1.848019000      2.679994000
C        0.940522000     -2.935143000      2.216653000
C        0.470501000     -4.181164000      1.791803000
C        2.323697000     -2.695332000      2.189998000
C        1.343848000     -5.169918000      1.327573000
H       -0.597494000     -4.384067000      1.812770000
C        3.209653000     -3.665299000      1.727205000
H        2.706551000     -1.738332000      2.530079000
C        2.702195000     -4.887434000      1.294032000
H        0.983789000     -6.131912000      0.978886000
H        4.279413000     -3.486272000      1.695962000
O       -2.037753000      0.780892000      1.709658000
C       -2.696894000      1.118392000      2.924216000
C       -3.612565000      2.286679000      2.615915000
C       -3.304864000      3.573668000      3.067324000
C       -4.746664000      2.112574000      1.811136000
C       -4.099827000      4.670605000      2.728982000
H       -2.423829000      3.728072000      3.684168000
C       -5.552394000      3.193858000      1.459996000
H       -4.997376000      1.123970000      1.439273000
C       -5.213319000      4.459436000      1.926652000
H       -3.866786000      5.672428000      3.073478000
H       -6.430047000      3.070998000      0.834233000
C       -3.436978000     -0.083146000      3.522583000
H       -4.211745000     -0.446627000      2.841375000
H       -2.736297000     -0.903976000      3.707306000
H       -3.912672000      0.185546000      4.472744000
H       -1.956708000      1.458464000      3.666808000
H       -1.218945000      0.228481000      1.894412000
H       -1.043006000     -2.229885000      2.520194000
C        0.153806000     -1.553146000      4.176061000
H       -0.010703000     -2.451643000      4.781717000
H        1.163227000     -1.177346000      4.369381000
H       -0.561292000     -0.784967000      4.490272000
F       -5.989675000      5.511673000      1.588708000
F        3.557780000     -5.816576000      0.809558000
H        4.072125000      2.260743000      3.874071000
H        2.893727000      2.975906000      4.992274000
C        3.136342000      2.078626000      4.413318000
H        3.303911000      1.243770000      5.100713000
C        2.008980000      1.727593000      3.447938000
O        2.392364000      0.551832000      2.743309000
H        1.558498000      0.137267000      2.385255000
C        1.654960000      2.856322000      2.488957000
H        1.106287000      1.511963000      4.041550000
C        2.633605000      3.605078000      1.820494000
H        3.685039000      3.393140000      1.984717000
C        2.280387000      4.613130000      0.925823000
H        3.028697000      5.189322000      0.392536000
C        0.932239000      4.861697000      0.691003000
F        0.588270000      5.826987000     -0.188952000
C       -0.066447000      4.135643000      1.324118000
H       -1.111175000      4.344599000      1.119428000
H       -0.457606000      2.541428000      2.696712000
C        0.311467000      3.134862000      2.220124000

129
Entry 44: L*CuORR*(S)-1a*(R)-1a_OCoord
P       -1.050652000      0.257231000     -1.373369000
C       -0.943353000      2.134287000     -1.362144000
C       -2.244336000      2.599511000     -2.033253000
C       -3.354184000      1.694762000     -1.481287000
C       -2.905635000      0.222231000     -1.672817000
H       -2.441476000      3.657690000     -1.824952000
H       -2.184233000      2.486914000     -3.123592000
H       -4.318785000      1.871404000     -1.969588000
H       -3.483505000      1.887335000     -0.416138000
P        1.769283000     -1.281154000     -1.519418000
C        1.463220000     -3.144137000     -1.653184000
C        2.780172000     -3.747320000     -2.176985000
C        3.926454000     -2.897649000     -1.612998000
C        3.602269000     -1.418196000     -1.918856000
H        2.865830000     -4.796986000     -1.874086000
H        2.817298000     -3.715455000     -3.272255000
H        4.897287000     -3.173749000     -2.039352000
H        3.994244000     -3.035976000     -0.528832000
H       -0.999821000      2.385892000     -0.298350000
H       -3.026510000     -0.034353000     -2.733647000
Cu       0.479105000     -0.542017000      0.166718000
C        1.105169000     -0.514106000     -3.082362000
H        1.356041000     -1.145249000     -3.942438000
H        1.655880000      0.425857000     -3.190402000
C       -0.408348000     -0.241577000     -3.053419000
H        1.350033000     -3.451019000     -0.612872000
H        3.684215000     -1.273344000     -3.004043000
C        0.173970000     -3.456470000     -2.369463000
C       -2.314718000     -3.789131000     -3.651224000
C       -1.026622000     -3.417377000     -1.642280000
C        0.104354000     -3.683039000     -3.749835000
C       -1.128843000     -3.846128000     -4.385348000
C       -2.259466000     -3.580236000     -2.271088000
H       -0.989247000     -3.236465000     -0.573478000
H        1.013582000     -3.724542000     -4.341289000
H       -1.160304000     -4.015828000     -5.458228000
H       -3.171412000     -3.532866000     -1.685181000
H       -3.272855000     -3.912152000     -4.148001000
C        4.481685000     -0.406142000     -1.230016000
C        6.134652000      1.489908000      0.025367000
C        4.383036000     -0.176178000      0.147935000
C        5.416557000      0.328491000     -1.969577000
C        6.239386000      1.269854000     -1.349660000
C        5.202754000      0.763237000      0.770290000
H        3.641540000     -0.697623000      0.741838000
H        5.492689000      0.167146000     -3.042362000
H        6.956413000      1.833236000     -1.940664000
H        5.094304000      0.925919000      1.836649000
H        6.770679000      2.225279000      0.510617000
C       -3.696966000     -0.783998000     -0.863206000
C       -5.245066000     -2.662978000      0.560449000
C       -4.975083000     -1.148912000     -1.306798000
C       -3.211268000     -1.371322000      0.310872000
C       -3.973418000     -2.305706000      1.012836000
C       -5.746269000     -2.074231000     -0.603277000
H       -5.367231000     -0.704672000     -2.218640000
H       -2.231319000     -1.093831000      0.676460000
H       -3.570436000     -2.752015000      1.918634000
H       -6.733719000     -2.342996000     -0.968479000
H       -5.837903000     -3.392146000      1.105268000
C        0.393642000      2.569832000     -1.906797000
C        2.973761000      3.076227000     -2.918047000
C        0.568100000      3.045683000     -3.211347000
C        1.534577000      2.375829000     -1.110422000
C        2.811279000      2.622902000     -1.606538000
C        1.848788000      3.296450000     -3.713722000
H       -0.294863000      3.219619000     -3.846440000
H        1.421273000      2.025190000     -0.088984000
H        3.672618000      2.458967000     -0.970054000
H        1.962873000      3.662981000     -4.730534000
H        3.970003000      3.260543000     -3.309772000
H       -0.662374000      0.520364000     -3.798901000
H       -0.954255000     -1.152408000     -3.314545000
O        0.162746000     -0.458060000      2.093881000
C       -0.180829000     -1.668202000      2.737606000
C        0.633627000     -2.849145000      2.226979000
C        0.004075000     -4.013275000      1.776194000
C        2.037233000     -2.797009000      2.217019000
C        0.739859000     -5.106183000      1.307460000
H       -1.082025000     -4.067835000      1.779661000
C        2.787444000     -3.877833000      1.758352000
H        2.542351000     -1.902599000      2.568746000
C        2.124203000     -5.013390000      1.300677000
H        0.256674000     -6.002991000      0.934933000
H        3.872175000     -3.851716000      1.749272000
O       -1.850012000      1.284576000      1.776478000
C       -2.943384000      1.117383000      2.673406000
C       -4.136188000      1.813448000      2.050825000
C       -4.088952000      3.189068000      1.786685000
C       -5.264603000      1.092074000      1.651968000
C       -5.136934000      3.832681000      1.132055000
H       -3.212908000      3.760530000      2.077200000
C       -6.325646000      1.717849000      0.995778000
H       -5.306634000      0.021642000      1.823993000
C       -6.240863000      3.080177000      0.743395000
H       -5.109108000      4.895292000      0.915138000
H       -7.197105000      1.161372000      0.668417000
C       -2.607091000      1.663434000      4.065333000
H       -3.451349000      1.535065000      4.752397000
H       -1.740294000      1.139158000      4.481313000
H       -2.362525000      2.729432000      4.013137000
H       -3.188736000      0.049373000      2.767396000
H       -1.121625000      0.636661000      1.997298000
H       -1.241861000     -1.905001000      2.537863000
C       -0.017455000     -1.519862000      4.255914000
H       -0.309321000     -2.438719000      4.777450000
H        1.024515000     -1.294017000      4.501323000
H       -0.642039000     -0.699076000      4.622647000
F       -7.256881000      3.694629000      0.097516000
F        2.852198000     -6.044659000      0.812462000
H        2.632505000      0.758316000      5.446608000
H        2.330869000      2.514778000      5.397785000
C        2.164738000      1.566101000      4.874632000
H        1.086245000      1.379657000      4.843884000
C        2.753810000      1.605872000      3.460553000
O        2.632397000      0.341918000      2.816804000
H        1.678777000      0.150416000      2.600380000
C        2.173250000      2.735378000      2.623996000
H        3.833726000      1.777997000      3.547032000
C        3.005726000      3.657620000      1.980008000
H        4.084126000      3.562265000      2.075004000
C        2.477977000      4.692239000      1.205974000
H        3.115700000      5.402195000      0.690629000
C        1.098693000      4.789460000      1.077037000
F        0.577262000      5.773688000      0.311736000
C        0.240441000      3.889038000      1.695343000
H       -0.831567000      3.970010000      1.558167000
H        0.116398000      2.154258000      2.925265000
C        0.787859000      2.867227000      2.467360000

129
Entry 45: L*CuORR*(S)-1a*(S)-1a_OCoord
P       -1.095612000      0.213449000     -1.402856000
C       -0.956863000      2.087807000     -1.343009000
C       -2.269632000      2.591203000     -1.961519000
C       -3.376050000      1.687731000     -1.399748000
C       -2.958911000      0.213723000     -1.643565000
H       -2.445263000      3.645612000     -1.717715000
H       -2.244350000      2.508541000     -3.055851000
H       -4.353281000      1.891213000     -1.850881000
H       -3.468879000      1.854552000     -0.326085000
P        1.717762000     -1.350401000     -1.647306000
C        1.466818000     -3.209248000     -1.859350000
C        2.740864000     -3.713683000     -2.556058000
C        3.907201000     -2.917264000     -1.956196000
C        3.552318000     -1.414775000     -2.068738000
H        2.864361000     -4.792871000     -2.409959000
H        2.696832000     -3.530023000     -3.636713000
H        4.857592000     -3.123925000     -2.460533000
H        4.032425000     -3.184341000     -0.901195000
H       -0.976473000      2.312421000     -0.270619000
H       -3.124595000     -0.018149000     -2.703690000
Cu       0.436346000     -0.673602000      0.062414000
C        1.010051000     -0.554592000     -3.178580000
H        1.233208000     -1.171821000     -4.056513000
H        1.560284000      0.385158000     -3.288214000
C       -0.501727000     -0.274530000     -3.103497000
H        1.480787000     -3.584993000     -0.833656000
H        3.624218000     -1.132717000     -3.127084000
C        0.114715000     -3.516650000     -2.449634000
C       -2.486943000     -3.834137000     -3.483730000
C       -1.009331000     -3.473383000     -1.608145000
C       -0.087951000     -3.741617000     -3.816357000
C       -1.378570000     -3.897001000     -4.329451000
C       -2.297696000     -3.629443000     -2.114508000
H       -0.866788000     -3.295180000     -0.546820000
H        0.760721000     -3.789757000     -4.491342000
H       -1.514900000     -4.065866000     -5.394241000
H       -3.149117000     -3.581277000     -1.444248000
H       -3.489836000     -3.949788000     -3.884592000
C        4.427202000     -0.483772000     -1.265432000
C        6.059327000      1.277683000      0.198191000
C        4.245768000     -0.317662000      0.112723000
C        5.441811000      0.243561000     -1.899858000
C        6.254546000      1.117000000     -1.175703000
C        5.050729000      0.556160000      0.840792000
H        3.447316000     -0.845749000      0.619074000
H        5.585938000      0.134266000     -2.972311000
H        7.032768000      1.678083000     -1.685997000
H        4.853852000      0.679297000      1.899924000
H        6.684465000      1.965640000      0.760979000
C       -3.723612000     -0.799410000     -0.819248000
C       -5.208133000     -2.697271000      0.643638000
C       -4.960470000     -1.261282000     -1.286828000
C       -3.246129000     -1.296659000      0.400203000
C       -3.977700000     -2.240749000      1.121320000
C       -5.700891000     -2.197182000     -0.563865000
H       -5.342662000     -0.887806000     -2.234047000
H       -2.299067000     -0.941457000      0.786727000
H       -3.582246000     -2.619558000      2.060501000
H       -6.656528000     -2.543272000     -0.948074000
H       -5.775655000     -3.434999000      1.203733000
C        0.372797000      2.509239000     -1.914619000
C        2.937706000      2.970289000     -2.981179000
C        0.526076000      2.988727000     -3.220438000
C        1.526256000      2.290338000     -1.143810000
C        2.796026000      2.514046000     -1.668187000
C        1.799762000      3.217925000     -3.750073000
H       -0.347782000      3.181704000     -3.834975000
H        1.427741000      1.945865000     -0.118482000
H        3.667586000      2.334420000     -1.050706000
H        1.898434000      3.589420000     -4.766656000
H        3.928043000      3.140168000     -3.393966000
H       -0.772937000      0.491337000     -3.838917000
H       -1.060117000     -1.182260000     -3.351287000
O        0.179168000     -0.645642000      1.988233000
C       -0.043383000     -1.868299000      2.659883000
C        0.903624000     -2.953492000      2.168462000
C        0.418165000     -4.174723000      1.692167000
C        2.290375000     -2.736383000      2.168061000
C        1.280757000     -5.159854000      1.201005000
H       -0.653301000     -4.359625000      1.692044000
C        3.165879000     -3.702013000      1.677150000
H        2.685017000     -1.799920000      2.549505000
C        2.643609000     -4.897721000      1.191403000
H        0.909497000     -6.101866000      0.811728000
H        4.238448000     -3.538551000      1.661784000
O       -1.652785000      1.274146000      1.928705000
C       -2.761156000      1.109930000      2.805353000
C       -3.926645000      1.860874000      2.194960000
C       -3.794791000      3.222270000      1.888119000
C       -5.116918000      1.209029000      1.861947000
C       -4.822235000      3.919331000      1.256244000
H       -2.866668000      3.734531000      2.122383000
C       -6.158608000      1.889816000      1.229126000
H       -5.224459000      0.148686000      2.066494000
C       -5.990689000      3.235721000      0.933939000
H       -4.730721000      4.971083000      1.006171000
H       -7.079556000      1.388174000      0.952353000
C       -2.427882000      1.605603000      4.217364000
H       -3.276478000      1.460700000      4.895994000
H       -1.564829000      1.063355000      4.618118000
H       -2.179816000      2.672246000      4.201485000
H       -3.037447000      0.047062000      2.865728000
H       -0.979914000      0.549912000      2.082396000
H       -1.069704000     -2.222258000      2.452622000
C        0.087020000     -1.658438000      4.173750000
H       -0.075790000     -2.593641000      4.721564000
H        1.084860000     -1.277302000      4.412908000
H       -0.650895000     -0.924340000      4.513392000
F       -6.987359000      3.902168000      0.309990000
F        3.489181000     -5.819590000      0.676312000
H        3.944805000      2.103043000      4.329887000
H        2.619420000      2.890266000      5.209549000
C        2.911747000      1.980962000      4.673599000
H        2.884565000      1.132859000      5.365183000
C        1.979161000      1.716295000      3.494191000
O        2.418240000      0.523926000      2.847779000
H        1.607110000      0.095539000      2.460912000
C        1.915152000      2.887883000      2.524064000
H        0.963346000      1.557374000      3.884760000
C        3.078711000      3.422813000      1.953017000
H        4.044409000      2.991338000      2.193580000
C        3.018626000      4.492921000      1.063763000
H        3.911602000      4.906404000      0.607312000
C        1.774974000      5.023499000      0.738297000
F        1.710516000      6.051499000     -0.136327000
C        0.601153000      4.513038000      1.272488000
H       -0.353241000      4.937527000      0.977890000
H       -0.231731000      3.001602000      2.548662000
C        0.681929000      3.443320000      2.167009000

129
Entry 46: L*CuORS*(R)-1a*(R)-1a_OCoord
P       -1.095612000      0.213449000     -1.402856000
C       -0.956863000      2.087807000     -1.343009000
C       -2.269632000      2.591203000     -1.961519000
C       -3.376050000      1.687731000     -1.399748000
C       -2.958911000      0.213723000     -1.643565000
H       -2.445263000      3.645612000     -1.717715000
H       -2.244350000      2.508541000     -3.055851000
H       -4.353281000      1.891213000     -1.850881000
H       -3.468879000      1.854552000     -0.326085000
P        1.717762000     -1.350401000     -1.647306000
C        1.466818000     -3.209248000     -1.859350000
C        2.740864000     -3.713683000     -2.556058000
C        3.907201000     -2.917264000     -1.956196000
C        3.552318000     -1.414775000     -2.068738000
H        2.864361000     -4.792871000     -2.409959000
H        2.696832000     -3.530023000     -3.636713000
H        4.857592000     -3.123925000     -2.460533000
H        4.032425000     -3.184341000     -0.901195000
H       -0.976473000      2.312421000     -0.270619000
H       -3.124595000     -0.018149000     -2.703690000
Cu       0.436346000     -0.673602000      0.062414000
C        1.010051000     -0.554592000     -3.178580000
H        1.233208000     -1.171821000     -4.056513000
H        1.560284000      0.385158000     -3.288214000
C       -0.501727000     -0.274530000     -3.103497000
H        1.480787000     -3.584993000     -0.833656000
H        3.624218000     -1.132717000     -3.127084000
C        0.114715000     -3.516650000     -2.449634000
C       -2.486943000     -3.834137000     -3.483730000
C       -1.009331000     -3.473383000     -1.608145000
C       -0.087951000     -3.741617000     -3.816357000
C       -1.378570000     -3.897001000     -4.329451000
C       -2.297696000     -3.629443000     -2.114508000
H       -0.866788000     -3.295180000     -0.546820000
H        0.760721000     -3.789757000     -4.491342000
H       -1.514900000     -4.065866000     -5.394241000
H       -3.149117000     -3.581277000     -1.444248000
H       -3.489836000     -3.949788000     -3.884592000
C        4.427202000     -0.483772000     -1.265432000
C        6.059327000      1.277683000      0.198191000
C        4.245768000     -0.317662000      0.112723000
C        5.441811000      0.243561000     -1.899858000
C        6.254546000      1.117000000     -1.175703000
C        5.050729000      0.556160000      0.840792000
H        3.447316000     -0.845749000      0.619074000
H        5.585938000      0.134266000     -2.972311000
H        7.032768000      1.678083000     -1.685997000
H        4.853852000      0.679297000      1.899924000
H        6.684465000      1.965640000      0.760979000
C       -3.723612000     -0.799410000     -0.819248000
C       -5.208133000     -2.697271000      0.643638000
C       -4.960470000     -1.261282000     -1.286828000
C       -3.246129000     -1.296659000      0.400203000
C       -3.977700000     -2.240749000      1.121320000
C       -5.700891000     -2.197182000     -0.563865000
H       -5.342662000     -0.887806000     -2.234047000
H       -2.299067000     -0.941457000      0.786727000
H       -3.582246000     -2.619558000      2.060501000
H       -6.656528000     -2.543272000     -0.948074000
H       -5.775655000     -3.434999000      1.203733000
C        0.372797000      2.509239000     -1.914619000
C        2.937706000      2.970289000     -2.981179000
C        0.526076000      2.988727000     -3.220438000
C        1.526256000      2.290338000     -1.143810000
C        2.796026000      2.514046000     -1.668187000
C        1.799762000      3.217925000     -3.750073000
H       -0.347782000      3.181704000     -3.834975000
H        1.427741000      1.945865000     -0.118482000
H        3.667586000      2.334420000     -1.050706000
H        1.898434000      3.589420000     -4.766656000
H        3.928043000      3.140168000     -3.393966000
H       -0.772937000      0.491337000     -3.838917000
H       -1.060117000     -1.182260000     -3.351287000
O        0.179168000     -0.645642000      1.988233000
C       -0.043383000     -1.868299000      2.659883000
C        0.903624000     -2.953492000      2.168462000
C        0.418165000     -4.174723000      1.692167000
C        2.290375000     -2.736383000      2.168061000
C        1.280757000     -5.159854000      1.201005000
H       -0.653301000     -4.359625000      1.692044000
C        3.165879000     -3.702013000      1.677150000
H        2.685017000     -1.799920000      2.549505000
C        2.643609000     -4.897721000      1.191403000
H        0.909497000     -6.101866000      0.811728000
H        4.238448000     -3.538551000      1.661784000
O       -1.652785000      1.274146000      1.928705000
C       -2.761156000      1.109930000      2.805353000
C       -3.926645000      1.860874000      2.194960000
C       -3.794791000      3.222270000      1.888119000
C       -5.116918000      1.209029000      1.861947000
C       -4.822235000      3.919331000      1.256244000
H       -2.866668000      3.734531000      2.122383000
C       -6.158608000      1.889816000      1.229126000
H       -5.224459000      0.148686000      2.066494000
C       -5.990689000      3.235721000      0.933939000
H       -4.730721000      4.971083000      1.006171000
H       -7.079556000      1.388174000      0.952353000
C       -2.427882000      1.605603000      4.217364000
H       -3.276478000      1.460700000      4.895994000
H       -1.564829000      1.063355000      4.618118000
H       -2.179816000      2.672246000      4.201485000
H       -3.037447000      0.047062000      2.865728000
H       -0.979914000      0.549912000      2.082396000
H       -1.069704000     -2.222258000      2.452622000
C        0.087020000     -1.658438000      4.173750000
H       -0.075790000     -2.593641000      4.721564000
H        1.084860000     -1.277302000      4.412908000
H       -0.650895000     -0.924340000      4.513392000
F       -6.987359000      3.902168000      0.309990000
F        3.489181000     -5.819590000      0.676312000
H        3.944805000      2.103043000      4.329887000
H        2.619420000      2.890266000      5.209549000
C        2.911747000      1.980962000      4.673599000
H        2.884565000      1.132859000      5.365183000
C        1.979161000      1.716295000      3.494191000
O        2.418240000      0.523926000      2.847779000
H        1.607110000      0.095539000      2.460912000
C        1.915152000      2.887883000      2.524064000
H        0.963346000      1.557374000      3.884760000
C        3.078711000      3.422813000      1.953017000
H        4.044409000      2.991338000      2.193580000
C        3.018626000      4.492921000      1.063763000
H        3.911602000      4.906404000      0.607312000
C        1.774974000      5.023499000      0.738297000
F        1.710516000      6.051499000     -0.136327000
C        0.601153000      4.513038000      1.272488000
H       -0.353241000      4.937527000      0.977890000
H       -0.231731000      3.001602000      2.548662000
C        0.681929000      3.443320000      2.167009000

129
Entry 47: L*CuORS*(R)-1a*(S)-1a_OCoord
P       -0.212528000      0.912091000     -1.516111000
C        1.671917000      0.884430000     -1.574009000
C        2.060933000      2.128913000     -2.383727000
C        1.113391000      3.246579000     -1.927314000
C       -0.336200000      2.719412000     -2.054372000
H        3.112219000      2.393320000     -2.220496000
H        1.930421000      1.954591000     -3.459521000
H        1.238216000      4.165183000     -2.511773000
H        1.324758000      3.487500000     -0.882284000
P       -1.477238000     -2.036258000     -1.273777000
C       -3.370645000     -2.121184000     -1.397555000
C       -3.712601000     -3.621034000     -1.601497000
C       -2.492369000     -4.372381000     -2.155908000
C       -1.226258000     -3.887061000     -1.403247000
H       -3.979121000     -4.049652000     -0.630146000
H       -4.586901000     -3.741238000     -2.249077000
H       -2.367189000     -4.148997000     -3.222569000
H       -2.612307000     -5.457580000     -2.062271000
H        1.956807000      1.056549000     -0.530521000
H       -0.598591000      2.690280000     -3.119202000
Cu      -0.759634000     -0.519286000      0.199367000
C       -0.866125000     -1.482213000     -2.948305000
H       -1.501304000     -1.879547000     -3.745299000
H        0.122650000     -1.936363000     -3.050633000
C       -0.751841000      0.045961000     -3.083954000
H       -3.732888000     -1.797206000     -0.417856000
H       -0.337318000     -4.055321000     -2.018592000
C       -3.884388000     -1.136428000     -2.419731000
C       -4.679658000      0.812387000     -4.291646000
C       -4.060979000      0.201346000     -2.036520000
C       -4.116146000     -1.482186000     -3.756736000
C       -4.508590000     -0.515735000     -4.685602000
C       -4.458434000      1.167375000     -2.958724000
H       -3.868712000      0.486804000     -1.008051000
H       -3.987083000     -2.510830000     -4.081499000
H       -4.681495000     -0.803840000     -5.718915000
H       -4.584579000      2.194441000     -2.631178000
H       -4.988157000      1.561451000     -5.015362000
C       -1.005797000     -4.545161000     -0.059425000
C       -0.556027000     -5.830098000      2.407544000
C       -1.716274000     -4.166037000      1.088586000
C       -0.060540000     -5.572857000      0.055191000
C        0.165075000     -6.211052000      1.275223000
C       -1.496763000     -4.804198000      2.308874000
H       -2.426726000     -3.347395000      1.043524000
H        0.505422000     -5.872445000     -0.823777000
H        0.907060000     -7.001876000      1.341315000
H       -2.052197000     -4.488211000      3.187610000
H       -0.378858000     -6.320206000      3.360314000
C       -1.393682000      3.506459000     -1.321698000
C       -3.394621000      4.952229000      0.030509000
C       -2.477460000      4.052480000     -2.018956000
C       -1.324562000      3.690054000      0.067811000
C       -2.314190000      4.411529000      0.734251000
C       -3.474023000      4.768045000     -1.350500000
H       -2.542952000      3.913206000     -3.095500000
H       -0.510540000      3.239475000      0.630048000
H       -2.246006000      4.540923000      1.811473000
H       -4.307035000      5.185118000     -1.910077000
H       -4.165431000      5.511519000      0.553271000
C        2.160965000     -0.476397000     -1.999141000
C        2.807226000     -3.114810000     -2.751950000
C        2.647828000     -0.753310000     -3.280610000
C        2.025886000     -1.542558000     -1.095548000
C        2.341202000     -2.846584000     -1.461194000
C        2.967860000     -2.062691000     -3.654155000
H        2.781540000      0.050548000     -3.997331000
H        1.678171000     -1.338977000     -0.089418000
H        2.227713000     -3.645702000     -0.735037000
H        3.346006000     -2.256662000     -4.654171000
H        3.059074000     -4.130142000     -3.045383000
H       -0.068900000      0.293108000     -3.904788000
H       -1.729542000      0.471858000     -3.328589000
O       -0.272021000     -0.336448000      2.075908000
C       -1.301256000     -0.791497000      2.927999000
C       -2.663499000     -0.375997000      2.389663000
C       -2.839203000      0.911860000      1.858452000
C       -3.760879000     -1.243705000      2.410894000
C       -4.073418000      1.325698000      1.359933000
H       -1.996564000      1.593002000      1.828437000
C       -5.005206000     -0.851408000      1.909685000
H       -3.644811000     -2.241809000      2.826848000
C       -5.138438000      0.431473000      1.392107000
H       -4.206316000      2.317636000      0.940972000
H       -5.860288000     -1.519456000      1.914053000
O        0.868554000      2.002229000      1.648495000
C        1.562844000      2.555265000      2.768749000
C        2.719280000      3.365731000      2.219561000
C        4.041322000      3.047915000      2.542618000
C        2.481685000      4.427611000      1.335774000
C        5.111227000      3.758193000      1.993236000
H        4.242464000      2.220934000      3.217052000
C        3.534339000      5.145703000      0.772399000
H        1.460918000      4.690983000      1.076637000
C        4.837366000      4.794970000      1.111595000
H        6.140402000      3.511903000      2.231350000
H        3.362145000      5.965270000      0.082603000
C        0.615752000      3.397627000      3.629728000
H       -0.207551000      2.778439000      4.000610000
H        1.141706000      3.825030000      4.491036000
H        0.190195000      4.220289000      3.044226000
H        1.966283000      1.738395000      3.381636000
H        0.363238000      1.189704000      1.935549000
H       -1.281814000     -1.893898000      2.967413000
C       -1.091169000     -0.267777000      4.355041000
H       -1.852291000     -0.666866000      5.036045000
H       -0.099699000     -0.560115000      4.712254000
H       -1.161879000      0.825487000      4.369407000
F        5.863511000      5.484607000      0.565957000
F       -6.332132000      0.814123000      0.887854000
H        1.151979000     -2.758782000      1.705156000
H        2.389012000     -3.947802000      2.152390000
C        1.827701000     -3.077096000      2.505648000
H        1.212399000     -3.389171000      3.354689000
C        2.750434000     -1.924798000      2.929107000
O        1.997429000     -0.840292000      3.435202000
H        1.204006000     -0.699934000      2.851216000
C        3.695427000     -1.498006000      1.805605000
H        3.370288000     -2.273392000      3.767795000
C        3.717579000     -0.173347000      1.362529000
H        3.042512000      0.539180000      1.812251000
C        4.564497000      0.234414000      0.331506000
H        4.582574000      1.265328000     -0.006306000
C        5.388694000     -0.708558000     -0.264713000
F        6.199525000     -0.332650000     -1.280298000
C        5.406630000     -2.033221000      0.157296000
H        6.069226000     -2.740815000     -0.329853000
H        4.577648000     -3.450725000      1.532986000
C        4.561788000     -2.416630000      1.197862000

129
Entry 48: L*CuORS*(S)-1a*(R)-1a_OCoord
P        0.087602000      0.619966000     -1.590062000
C        1.942672000      0.296603000     -1.571639000
C        2.544313000      1.380045000     -2.475052000
C        1.791215000      2.673941000     -2.132374000
C        0.273811000      2.382237000     -2.248471000
H        3.625511000      1.466869000     -2.321238000
H        2.385487000      1.138551000     -3.534334000
H        2.068015000      3.506468000     -2.788730000
H        2.023355000      2.975481000     -1.105598000
P       -1.595206000     -2.105391000     -1.207716000
C       -3.476059000     -1.888730000     -1.336288000
C       -4.059064000     -3.318114000     -1.495290000
C       -2.975733000     -4.278743000     -2.010611000
C       -1.645390000     -3.977487000     -1.272655000
H       -4.399593000     -3.663564000     -0.513932000
H       -4.936528000     -3.315369000     -2.149810000
H       -2.817213000     -4.121104000     -3.084550000
H       -3.270559000     -5.325482000     -1.875782000
H        2.229220000      0.524525000     -0.540409000
H        0.017054000      2.324405000     -3.313343000
Cu      -0.628248000     -0.652887000      0.178591000
C       -0.890983000     -1.735571000     -2.896929000
H       -1.565685000     -2.081871000     -3.685495000
H        0.020486000     -2.337541000     -2.948884000
C       -0.543408000     -0.253993000     -3.118066000
H       -3.776886000     -1.480270000     -0.367030000
H       -0.798465000     -4.304202000     -1.883474000
C       -3.818660000     -0.862775000     -2.388542000
C       -4.257317000      1.135239000     -4.323966000
C       -3.789392000      0.495974000     -2.040577000
C       -4.078376000     -1.204206000     -3.721612000
C       -4.294186000     -0.213562000     -4.682092000
C       -4.009199000      1.487302000     -2.995014000
H       -3.575981000      0.775493000     -1.014317000
H       -4.108419000     -2.249059000     -4.017788000
H       -4.491837000     -0.498501000     -5.711856000
H       -3.974648000      2.530023000     -2.696480000
H       -4.427119000      1.903941000     -5.072511000
C       -1.516841000     -4.617240000      0.091015000
C       -1.218314000     -5.853190000      2.605941000
C       -2.165728000     -4.106707000      1.223977000
C       -0.714575000     -5.755957000      0.243232000
C       -0.563626000     -6.369982000      1.487046000
C       -2.020990000     -4.719995000      2.468205000
H       -2.765675000     -3.206155000      1.147780000
H       -0.199224000     -6.160494000     -0.624772000
H        0.068805000     -7.248224000      1.582101000
H       -2.527005000     -4.303748000      3.335026000
H       -1.098701000     -6.324257000      3.577073000
C       -0.644011000      3.376511000     -1.584501000
C       -2.380365000      5.210375000     -0.349101000
C       -1.612992000      4.056469000     -2.330826000
C       -0.554929000      3.624176000     -0.207563000
C       -1.410345000      4.540238000      0.402129000
C       -2.480216000      4.964881000     -1.719222000
H       -1.691055000      3.869804000     -3.399379000
H        0.178004000      3.088054000      0.386363000
H       -1.311455000      4.732693000      1.465919000
H       -3.226034000      5.484782000     -2.314656000
H       -3.047623000      5.922347000      0.128513000
C        2.230011000     -1.158570000     -1.836720000
C        2.480686000     -3.925577000     -2.312005000
C        2.714315000     -1.631222000     -3.060760000
C        1.902693000     -2.096502000     -0.843770000
C        2.012011000     -3.464266000     -1.078600000
C        2.843225000     -3.003636000     -3.295560000
H        2.996787000     -0.929743000     -3.839141000
H        1.558229000     -1.748059000      0.124629000
H        1.733033000     -4.164304000     -0.296195000
H        3.224112000     -3.350199000     -4.252458000
H        2.573849000     -4.991629000     -2.500623000
H        0.185718000     -0.163938000     -3.931802000
H       -1.439423000      0.298570000     -3.417071000
O        0.176756000     -0.629073000      1.976294000
C       -0.853151000     -0.906138000      2.904185000
C       -2.157015000     -0.257412000      2.448111000
C       -2.142104000      1.017572000      1.855641000
C       -3.387839000     -0.911612000      2.586095000
C       -3.317819000      1.616822000      1.400209000
H       -1.201282000      1.544111000      1.742603000
C       -4.574229000     -0.330754000      2.133446000
H       -3.419653000     -1.892395000      3.053873000
C       -4.515917000      0.927436000      1.543486000
H       -3.303011000      2.595793000      0.932690000
H       -5.530592000     -0.834733000      2.228211000
O        1.395099000      1.707780000      1.705407000
C        1.384100000      2.506246000      2.882129000
C        1.651160000      3.941360000      2.478888000
C        2.587904000      4.227046000      1.477760000
C        0.982420000      5.001849000      3.095170000
C        2.841633000      5.538970000      1.084904000
H        3.102945000      3.404905000      0.992322000
C        1.226895000      6.324794000      2.720838000
H        0.251963000      4.794333000      3.873698000
C        2.151875000      6.569536000      1.714736000
H        3.555617000      5.772947000      0.302233000
H        0.707708000      7.155753000      3.186352000
C        2.414227000      2.012050000      3.906967000
H        2.278933000      0.945136000      4.107958000
H        3.427899000      2.162797000      3.519770000
H        2.324360000      2.570056000      4.846428000
H        0.385659000      2.466905000      3.346719000
H        0.951867000      0.830380000      1.902311000
H       -1.027040000     -1.994243000      2.939020000
C       -0.470133000     -0.454108000      4.319475000
H       -1.248086000     -0.733540000      5.040170000
H        0.472775000     -0.923658000      4.613776000
H       -0.349757000      0.633915000      4.357045000
F        2.387751000      7.844665000      1.334938000
F       -5.655559000      1.486715000      1.080778000
H        5.068827000     -3.528660000      3.142981000
H        4.830221000     -2.033121000      4.073666000
C        4.316351000     -2.870040000      3.589182000
H        3.759812000     -3.425619000      4.350745000
C        3.353371000     -2.331322000      2.528915000
O        2.419889000     -1.514166000      3.202879000
H        1.659040000     -1.269445000      2.613192000
C        4.109642000     -1.591834000      1.429146000
H        2.840463000     -3.189761000      2.059236000
C        4.086452000     -0.197767000      1.364065000
H        3.514611000      0.353699000      2.095629000
C        4.736322000      0.483450000      0.333706000
H        4.706355000      1.566241000      0.265062000
C        5.401974000     -0.250878000     -0.635789000
F        5.976956000      0.404776000     -1.676174000
C        5.470066000     -1.638840000     -0.589311000
H        5.988868000     -2.178866000     -1.373777000
H        4.836528000     -3.386019000      0.477974000
C        4.823140000     -2.299321000      0.452571000

129
Entry 49: L*CuORS*(S)-1a*(S)-1a_OCoord
P       -0.075532000     -0.795738000     -1.884449000
C        1.227427000      0.364913000     -2.602724000
C        0.822238000      0.579326000     -4.066794000
C       -0.707670000      0.687028000     -4.070121000
C       -1.253382000     -0.567949000     -3.347774000
H        1.303349000      1.473054000     -4.481230000
H        1.126814000     -0.270928000     -4.690580000
H       -1.122775000      0.752988000     -5.082236000
H       -1.016758000      1.581051000     -3.518830000
P        1.042401000     -2.569469000      0.597772000
C       -0.143408000     -3.927188000      1.139123000
C        0.771433000     -5.099862000      1.513085000
C        1.909652000     -4.502167000      2.346002000
C        2.488450000     -3.264795000      1.602226000
H        0.224959000     -5.875742000      2.062188000
H        1.181451000     -5.571083000      0.611539000
H        2.703491000     -5.227739000      2.553682000
H        1.514548000     -4.175580000      3.315165000
H        1.039434000      1.299568000     -2.065728000
H       -1.072853000     -1.433538000     -3.998025000
Cu       0.156147000     -0.521650000      0.403259000
C        1.509436000     -3.069506000     -1.141283000
H        1.565241000     -4.161655000     -1.215235000
H        2.518872000     -2.678030000     -1.295812000
C        0.562739000     -2.518879000     -2.223578000
H       -0.602787000     -3.539120000      2.057873000
H        3.232317000     -3.599678000      0.870770000
C       -1.231766000     -4.136836000      0.118654000
C       -3.216147000     -4.322091000     -1.863628000
C       -2.209919000     -3.140073000     -0.016149000
C       -1.267946000     -5.234191000     -0.747301000
C       -2.254423000     -5.323823000     -1.735222000
C       -3.196277000     -3.229379000     -0.992120000
H       -2.186650000     -2.281049000      0.644039000
H       -0.529519000     -6.024930000     -0.659740000
H       -2.268024000     -6.181860000     -2.401998000
H       -3.939254000     -2.445039000     -1.078448000
H       -3.978975000     -4.387036000     -2.633625000
C        3.131426000     -2.269016000      2.534968000
C        4.334289000     -0.476497000      4.338985000
C        2.356411000     -1.546669000      3.453183000
C        4.516610000     -2.076286000      2.533714000
C        5.116253000     -1.185877000      3.427387000
C        2.949389000     -0.659782000      4.348220000
H        1.277151000     -1.670371000      3.454770000
H        5.129303000     -2.628018000      1.825068000
H        6.194032000     -1.049494000      3.410813000
H        2.329336000     -0.101689000      5.043809000
H        4.797329000      0.218989000      5.032657000
C       -2.722782000     -0.525311000     -3.016173000
C       -5.473362000     -0.473721000     -2.430782000
C       -3.621842000     -1.328010000     -3.727887000
C       -3.218954000      0.317281000     -2.011886000
C       -4.583519000      0.338744000     -1.722311000
C       -4.987893000     -1.304009000     -3.442079000
H       -3.245229000     -1.987977000     -4.505709000
H       -2.531026000      0.957595000     -1.467678000
H       -4.951683000      0.995257000     -0.939091000
H       -5.669317000     -1.937329000     -4.003604000
H       -6.534460000     -0.456419000     -2.198535000
C        2.613920000     -0.116336000     -2.269609000
C        5.103028000     -1.157073000     -1.459924000
C        3.437073000     -0.785789000     -3.181151000
C        3.067819000      0.036378000     -0.950380000
C        4.296642000     -0.472992000     -0.545700000
C        4.671877000     -1.304035000     -2.778719000
H        3.122390000     -0.904917000     -4.212993000
H        2.450861000      0.577139000     -0.241175000
H        4.622166000     -0.328518000      0.478393000
H        5.298127000     -1.818826000     -3.502334000
H        6.065664000     -1.555646000     -1.151346000
H        1.063855000     -2.550953000     -3.198036000
H       -0.331280000     -3.146965000     -2.291063000
O       -0.043870000      1.176923000      1.328606000
C       -0.543833000      0.963647000      2.634676000
C       -1.726108000      0.004300000      2.609207000
C       -2.803106000      0.242750000      1.739745000
C       -1.783413000     -1.111278000      3.451585000
C       -3.911645000     -0.600543000      1.721628000
H       -2.765454000      1.097240000      1.071997000
C       -2.883631000     -1.973311000      3.443344000
H       -0.959847000     -1.304921000      4.135148000
C       -3.933197000     -1.697871000      2.576654000
H       -4.741611000     -0.433438000      1.044827000
H       -2.935829000     -2.842745000      4.090402000
O        1.379780000      3.493728000      1.392162000
C        2.784234000      3.327226000      1.448516000
C        3.407777000      3.202504000      0.057615000
C        4.776344000      2.948704000     -0.106374000
C        2.619574000      3.348326000     -1.087395000
C        5.339997000      2.805767000     -1.373172000
H        5.417986000      2.847264000      0.764511000
C        3.166648000      3.216837000     -2.363797000
H        1.561896000      3.537334000     -0.968933000
C        4.518834000      2.932476000     -2.486804000
H        6.394111000      2.587416000     -1.506986000
H        2.556001000      3.316415000     -3.255405000
C        3.147054000      2.148311000      2.359970000
H        4.227858000      2.018168000      2.467346000
H        2.722728000      2.311263000      3.355589000
H        2.730328000      1.215148000      1.969106000
H        3.172505000      4.249385000      1.904719000
H        0.948394000      2.599070000      1.331063000
H        0.244460000      0.500159000      3.252854000
C       -0.942418000      2.286571000      3.299670000
H       -1.777521000      2.745878000      2.763631000
H       -1.252623000      2.117671000      4.337951000
H       -0.100044000      2.983357000      3.283343000
F       -4.997530000     -2.529027000      2.549141000
F        5.052321000      2.776558000     -3.719779000
H       -1.261228000      5.467222000     -2.107785000
H       -0.144629000      4.187656000     -2.640009000
C       -1.106985000      4.384483000     -2.155133000
H       -1.898103000      3.950077000     -2.776348000
C       -1.123277000      3.772533000     -0.757110000
O       -0.901346000      2.369431000     -0.911434000
H       -0.712470000      1.975131000     -0.016558000
C       -2.420729000      4.045053000     -0.017304000
H       -0.304787000      4.203817000     -0.167630000
C       -3.643834000      3.571938000     -0.512125000
H       -3.666291000      3.023070000     -1.447222000
C       -4.832455000      3.787636000      0.181756000
H       -5.785959000      3.428453000     -0.191979000
C       -4.786466000      4.491583000      1.381569000
F       -5.935443000      4.700839000      2.061048000
C       -3.595399000      4.984085000      1.896935000
H       -3.599921000      5.524606000      2.837463000
H       -1.468449000      5.108421000      1.587644000
C       -2.414165000      4.753005000      1.187859000

132
Entry 50: TS-I-(S)
C       -3.425975000      0.083273000     -1.923858000
P       -1.981288000      1.184273000     -2.342804000
C       -2.709169000      2.881124000     -1.980435000
H       -3.790744000      2.719897000     -1.880950000
C       -2.491043000      3.661866000     -3.298001000
H       -1.441219000      3.966858000     -3.383310000
H       -3.096387000      4.574957000     -3.308154000
C       -2.856191000      2.704568000     -4.441235000
H       -3.931001000      2.491832000     -4.391958000
H       -2.654658000      3.136634000     -5.427947000
C       -2.036793000      1.422267000     -4.219373000
H       -0.996590000      1.643139000     -4.484968000
P       -1.372844000     -1.832708000     -1.465361000
C       -3.112341000     -1.420026000     -1.993813000
H       -3.190053000     -1.772045000     -3.026750000
H       -3.839191000     -1.979473000     -1.394623000
C       -1.289059000     -3.680038000     -1.823946000
H       -2.318433000     -4.004485000     -2.025041000
C       -0.861228000     -4.294997000     -0.470038000
C       -1.667299000     -3.579923000      0.622079000
H       -2.726355000     -3.843826000      0.512958000
H       -1.359278000     -3.881263000      1.629983000
C       -1.451798000     -2.072355000      0.411237000
H       -0.436686000     -1.830459000      0.735002000
H        0.212195000     -4.127752000     -0.315852000
H       -1.024375000     -5.378513000     -0.470734000
H       -3.701989000      0.361124000     -0.901794000
H       -4.274889000      0.322337000     -2.574221000
C        2.530013000      0.739147000     -3.782678000
O        1.791959000      0.150919000     -2.728921000
Cu      -0.117053000      0.077950000     -1.756106000
H        1.074701000      0.207194000     -0.613441000
Si       2.589527000     -0.367704000     -1.137653000
C        2.418161000     -1.501276000      0.442849000
H        1.709889000     -2.304765000      0.176022000
C        3.670241000      1.127719000     -0.674587000
H        4.448057000      0.780438000      0.020341000
H        4.207570000      1.443929000     -1.579223000
C        3.730708000     -1.652899000     -2.069692000
H        3.341782000     -2.656804000     -1.840750000
H        3.677246000     -1.564601000     -3.162452000
C       -2.392289000     -1.089835000      1.061472000
C       -1.935547000      0.215339000      1.310298000
C       -3.733002000     -1.387188000      1.335517000
C       -2.793085000      1.198631000      1.799057000
C       -4.596726000     -0.403329000      1.824381000
C       -4.132900000      0.893209000      2.050997000
H       -0.903962000      0.466750000      1.086101000
H       -4.114833000     -2.388953000      1.164822000
H       -2.416512000      2.200701000      1.972360000
H       -5.634444000     -0.654400000      2.027288000
H       -4.805915000      1.658998000      2.426047000
C       -0.428206000     -4.060460000     -3.004040000
C       -0.849141000     -5.074211000     -3.873509000
C        0.797727000     -3.429690000     -3.255149000
C       -0.070733000     -5.447988000     -4.970156000
C        1.578943000     -3.799946000     -4.348860000
C        1.146130000     -4.808122000     -5.213734000
H       -1.801798000     -5.567302000     -3.694033000
H        1.135496000     -2.625828000     -2.612339000
H       -0.417742000     -6.233299000     -5.636155000
H        2.526935000     -3.297915000     -4.517246000
H        1.752351000     -5.092912000     -6.068937000
C       -2.226271000      3.560094000     -0.720710000
C       -0.900136000      3.472640000     -0.277189000
C       -3.136612000      4.305030000      0.040580000
C       -0.499366000      4.104528000      0.899897000
C       -2.738153000      4.946810000      1.213316000
C       -1.415649000      4.845085000      1.649411000
H       -0.181984000      2.874743000     -0.825188000
H       -4.171838000      4.372600000     -0.286136000
H        0.528775000      4.007515000      1.230631000
H       -3.461799000      5.516436000      1.789868000
H       -1.102353000      5.334017000      2.567363000
C       -2.441455000      0.145112000     -4.914379000
C       -1.497771000     -0.890271000     -5.018513000
C       -3.742149000     -0.094264000     -5.372481000
C       -1.837465000     -2.125191000     -5.564982000
C       -4.090314000     -1.335836000     -5.912391000
C       -3.142170000     -2.354812000     -6.009302000
H       -0.494174000     -0.736553000     -4.639846000
H       -4.494759000      0.685429000     -5.311810000
H       -1.087783000     -2.905676000     -5.631540000
H       -5.106340000     -1.501815000     -6.260277000
H       -3.414343000     -3.318604000     -6.430079000
C        1.969239000      0.292912000     -5.134729000
H        0.961368000      0.692379000     -5.282410000
H        2.596409000      0.658414000     -5.955728000
H        1.922657000     -0.800050000     -5.180411000
C        2.556716000      2.258694000     -3.679004000
C        3.678109000      2.981411000     -4.098943000
C        1.463002000      2.965753000     -3.171052000
C        3.716002000      4.374199000     -4.013410000
C        1.480588000      4.355671000     -3.065955000
C        2.613248000      5.039612000     -3.491392000
H        4.544424000      2.448795000     -4.484375000
H        0.606850000      2.407646000     -2.812071000
H        4.586295000      4.941780000     -4.325345000
H        0.649268000      4.904522000     -2.635700000
H        3.570719000      0.391443000     -3.723027000
F        2.647179000      6.386039000     -3.384772000
H        3.375051000     -2.010686000      0.628467000
C        1.940277000     -0.804939000      1.715876000
H        2.725793000     -0.127542000      2.081128000
H        1.087355000     -0.155678000      1.472303000
C        1.529382000     -1.747317000      2.855303000
H        2.402582000     -2.328268000      3.183172000
H        0.807131000     -2.483500000      2.472210000
C        0.912329000     -1.008531000      4.046126000
H        0.004069000     -0.473488000      3.741766000
H        1.611507000     -0.268583000      4.455213000
H        0.641099000     -1.695705000      4.856233000
C        5.208498000     -1.606708000     -1.650785000
H        5.646603000     -0.641010000     -1.942350000
H        5.293012000     -1.649914000     -0.555286000
C        6.053384000     -2.736136000     -2.253158000
H        5.971803000     -2.699855000     -3.349285000
H        5.626307000     -3.702430000     -1.949277000
C        7.527645000     -2.672225000     -1.844612000
H        7.636334000     -2.736356000     -0.754757000
H        7.984333000     -1.727387000     -2.164950000
H        8.107842000     -3.490640000     -2.286910000
C        2.959207000      2.351664000     -0.080409000
H        2.065836000      2.578366000     -0.671425000
H        2.601597000      2.119141000      0.932478000
C        3.853558000      3.596755000     -0.047547000
H        4.204388000      3.796806000     -1.068635000
H        4.750994000      3.385103000      0.551315000
C        3.152056000      4.843662000      0.494884000
H        2.810903000      4.690919000      1.527263000
H        2.275284000      5.094386000     -0.113770000
H        3.817437000      5.714912000      0.492487000

132
Entry 51: TS-I-(R)
P       -0.135888000      1.945671000      0.554836000
C       -0.730955000      3.263302000     -0.672782000
C       -0.057823000      4.561245000     -0.206955000
C        1.384173000      4.196864000      0.151810000
C        1.364629000      2.974939000      1.107948000
H       -0.105863000      5.334768000     -0.982545000
H       -0.562001000      4.962669000      0.680440000
H        1.926959000      5.030828000      0.610619000
H        1.928402000      3.923874000     -0.758977000
P       -2.382908000     -0.294612000      1.235200000
C       -1.910886000     -1.343038000      2.747211000
C       -3.248717000     -1.774735000      3.365309000
C       -4.187550000     -2.098225000      2.202634000
C       -4.185091000     -0.881737000      1.245051000
H       -3.115157000     -2.624789000      4.044624000
H       -3.682662000     -0.956840000      3.952839000
H       -5.208099000     -2.320221000      2.533902000
H       -3.825449000     -2.982782000      1.663927000
H       -0.281670000      2.962406000     -1.626481000
H        1.125270000      3.323595000      2.119235000
Cu      -0.716476000     -0.109092000     -0.304426000
C       -2.580773000      1.417172000      1.945582000
H       -3.032154000      1.359013000      2.942897000
H       -3.297249000      1.918673000      1.288770000
C       -1.273161000      2.222058000      2.012724000
H       -1.420936000     -2.229003000      2.325503000
H       -4.755878000     -0.073693000      1.718821000
C       -0.913975000     -0.632651000      3.628479000
C        1.000428000      0.827364000      5.089150000
C        0.424480000     -0.582180000      3.213510000
C       -1.275230000      0.047804000      4.797886000
C       -0.325830000      0.776344000      5.519920000
C        1.375305000      0.134532000      3.935111000
H        0.714953000     -1.096666000      2.306488000
H       -2.299385000      0.018888000      5.155099000
H       -0.626564000      1.300330000      6.423188000
H        2.403513000      0.151733000      3.592178000
H        1.738257000      1.390164000      5.654274000
C       -4.799234000     -1.183091000     -0.096510000
C       -6.049390000     -1.880785000     -2.516560000
C       -4.194231000     -2.087416000     -0.978859000
C       -6.028745000     -0.618627000     -0.454078000
C       -6.649991000     -0.960043000     -1.656719000
C       -4.817419000     -2.441739000     -2.172734000
H       -3.224882000     -2.507331000     -0.735724000
H       -6.502579000      0.093221000      0.217305000
H       -7.604280000     -0.511194000     -1.918320000
H       -4.331908000     -3.144880000     -2.842175000
H       -6.529987000     -2.151321000     -3.451840000
C        2.689021000      2.253593000      1.147054000
C        5.256036000      1.096199000      1.156143000
C        3.506126000      2.331928000      2.280587000
C        3.169573000      1.564604000      0.024942000
C        4.443117000      0.999800000      0.023179000
C        4.778249000      1.755456000      2.289751000
H        3.143423000      2.855294000      3.161875000
H        2.545452000      1.473952000     -0.855886000
H        4.796669000      0.477371000     -0.861488000
H        5.397315000      1.828693000      3.179535000
H        6.248839000      0.655493000      1.156950000
C       -2.232264000      3.242296000     -0.827386000
C       -5.031786000      2.952358000     -0.967608000
C       -3.077699000      4.132834000     -0.154206000
C       -2.816020000      2.228901000     -1.605550000
C       -4.198536000      2.076863000     -1.669312000
C       -4.466792000      3.988857000     -0.224028000
H       -2.660464000      4.941189000      0.437512000
H       -2.174623000      1.536627000     -2.139361000
H       -4.621957000      1.269974000     -2.257677000
H       -5.104940000      4.688700000      0.308981000
H       -6.110643000      2.833074000     -1.012207000
H       -1.502800000      3.289241000      2.111563000
H       -0.698348000      1.929483000      2.894874000
O        0.075297000     -1.751356000     -1.248498000
C        0.409436000     -3.050238000     -0.794606000
Si       0.176681000     -0.949067000     -2.967147000
H       -0.534506000      0.167203000     -2.026271000
C        0.706777000      0.583236000     -4.064455000
H        1.063975000      0.221329000     -5.041949000
H       -0.167961000      1.220460000     -4.262023000
C       -1.315300000     -1.647824000     -3.928721000
H       -0.955078000     -1.902718000     -4.936504000
H       -1.669159000     -2.591188000     -3.489827000
C        1.774146000     -1.998704000     -3.382530000
H        2.344644000     -2.216554000     -2.471938000
H        2.442848000     -1.384454000     -4.000229000
C       -2.488132000     -0.662739000     -4.054168000
H       -2.108341000      0.337148000     -4.302070000
H       -2.986827000     -0.564532000     -3.082408000
C        1.792576000      1.443598000     -3.415330000
H        2.658101000      0.818849000     -3.142139000
H        1.399979000      1.844262000     -2.468919000
C        1.509174000     -3.308132000     -4.150564000
H        1.106512000     -3.061655000     -5.141715000
H        0.723080000     -3.899226000     -3.657744000
C       -0.861445000     -3.877680000     -0.598777000
H       -1.451083000     -3.841472000     -1.518554000
H       -0.639896000     -4.927927000     -0.378148000
H       -1.468612000     -3.471667000      0.218180000
C        1.285185000     -2.951542000      0.446944000
C        2.299937000     -1.982213000      0.483180000
C        1.144562000     -3.801885000      1.550671000
C        3.153936000     -1.867004000      1.577090000
H        2.403339000     -1.294805000     -0.347553000
C        1.982568000     -3.692621000      2.663688000
H        0.371750000     -4.562852000      1.558005000
C        2.975778000     -2.724587000      2.655553000
H        3.926265000     -1.108478000      1.611806000
H        1.865899000     -4.336955000      3.528538000
H        1.004784000     -3.547745000     -1.567803000
F        3.777641000     -2.591330000      3.736339000
C        2.292623000      2.614004000     -4.270664000
H        1.440189000      3.257009000     -4.532691000
H        2.678348000      2.219705000     -5.220863000
C        2.750518000     -4.198936000     -4.327489000
H        3.554947000     -3.605091000     -4.784409000
H        2.519805000     -5.005030000     -5.038322000
C        3.254310000     -4.821303000     -3.020628000
H        4.133145000     -5.453716000     -3.191746000
H        3.535309000     -4.056745000     -2.287924000
H        2.478308000     -5.447939000     -2.562104000
C       -3.520274000     -1.048205000     -5.119618000
H       -3.009347000     -1.156101000     -6.086810000
H       -3.939933000     -2.036603000     -4.887843000
C       -4.650823000     -0.024250000     -5.249536000
H       -4.253200000      0.966938000     -5.500755000
H       -5.366850000     -0.305299000     -6.031273000
H       -5.204039000      0.069079000     -4.308072000
C        3.377907000      3.446676000     -3.582006000
H        3.742665000      4.254340000     -4.227221000
H        3.001282000      3.905177000     -2.659236000
H        4.237613000      2.823328000     -3.306123000

90
Entry 52: TS-II
P        0.764311000      1.903729000     -0.310339000
C       -0.154394000      3.439742000     -0.924254000
C        0.796146000      4.606696000     -0.626942000
C        2.197329000      4.126121000     -1.026956000
C        2.452925000      2.761855000     -0.337160000
H        0.501868000      5.515238000     -1.165796000
H        0.788830000      4.848610000      0.443215000
H        2.979414000      4.845448000     -0.759692000
H        2.241643000      3.994304000     -2.115260000
P       -0.957766000     -0.557870000      0.857035000
C       -0.048333000     -1.875875000      1.868726000
C       -1.125284000     -2.566417000      2.721972000
C       -2.402779000     -2.606975000      1.873520000
C       -2.662932000     -1.159237000      1.400315000
H       -0.797171000     -3.567574000      3.022048000
H       -1.329270000     -1.998819000      3.638456000
H       -3.264414000     -2.989647000      2.432516000
H       -2.252686000     -3.259218000      1.005981000
H       -0.197699000      3.301320000     -2.011759000
H        2.723629000      2.946632000      0.708959000
Cu       0.009726000     -0.064645000     -1.133998000
C       -0.840855000      1.016106000      1.852350000
H       -0.856882000      0.784688000      2.923235000
H       -1.754257000      1.571794000      1.618212000
C        0.393712000      1.865502000      1.517795000
H        0.288202000     -2.591243000      1.115662000
H       -2.909823000     -0.567854000      2.291977000
C        1.168423000     -1.294344000      2.539855000
C        3.439454000     -0.030480000      3.636037000
C        2.313319000     -1.059536000      1.759287000
C        1.186562000     -0.887924000      3.879848000
C        2.310365000     -0.259780000      4.423055000
C        3.437405000     -0.438967000      2.299671000
H        2.301678000     -1.345242000      0.714377000
H        0.320842000     -1.059122000      4.511846000
H        2.301161000      0.047590000      5.465436000
H        4.305193000     -0.269759000      1.670228000
H        4.313690000      0.455012000      4.061144000
C       -3.785277000     -0.990727000      0.408529000
C       -5.930729000     -0.678860000     -1.387843000
C       -3.629234000     -1.292062000     -0.950704000
C       -5.033343000     -0.534101000      0.851565000
C       -6.100436000     -0.382234000     -0.034122000
C       -4.690440000     -1.134102000     -1.841360000
H       -2.663122000     -1.620877000     -1.315276000
H       -5.165210000     -0.288011000      1.902636000
H       -7.059536000     -0.024898000      0.330964000
H       -4.545113000     -1.361177000     -2.894005000
H       -6.755934000     -0.554484000     -2.083379000
C        3.528126000      1.919374000     -0.975656000
C        5.516912000      0.303646000     -2.141726000
C        4.719726000      1.647257000     -0.295434000
C        3.352043000      1.376247000     -2.256749000
C        4.335225000      0.576555000     -2.835934000
C        5.708108000      0.845148000     -0.870489000
H        4.869590000      2.062460000      0.698070000
H        2.425148000      1.561310000     -2.793438000
H        4.174120000      0.155872000     -3.824474000
H        6.625191000      0.643495000     -0.323630000
H        6.280505000     -0.325747000     -2.589409000
C       -1.563581000      3.463991000     -0.390762000
C       -4.147326000      3.219953000      0.700536000
C       -1.945569000      4.231715000      0.715864000
C       -2.506891000      2.590125000     -0.957509000
C       -3.783575000      2.463310000     -0.416633000
C       -3.228823000      4.110774000      1.257063000
H       -1.242701000      4.925006000      1.167392000
H       -2.213153000      1.969550000     -1.798773000
H       -4.486146000      1.764414000     -0.857381000
H       -3.505998000      4.713300000      2.118065000
H       -5.140341000      3.116449000      1.128812000
H        0.269460000      2.881974000      1.908341000
H        1.281819000      1.434431000      1.988736000
C        1.276910000     -1.618503000     -1.999207000
H        2.287806000     -1.236026000     -1.898949000
C        0.437107000     -1.020523000     -2.984124000
H        0.902306000     -0.322083000     -3.673409000
H       -0.329294000     -1.631442000     -3.453141000
H       -0.749784000      0.084331000     -2.548323000
C        0.984209000     -2.887376000     -1.353784000
C        1.988488000     -3.567015000     -0.626333000
C       -0.295697000     -3.491103000     -1.386328000
C        1.721176000     -4.747627000      0.060767000
H        2.990246000     -3.145095000     -0.600045000
C       -0.557270000     -4.676822000     -0.705876000
H       -1.097677000     -3.010107000     -1.937346000
C        0.442517000     -5.312554000      0.037663000
H        2.518508000     -5.230319000      0.620473000
H       -1.555475000     -5.106414000     -0.751833000
H        0.232711000     -6.232410000      0.575173000

90
Entry 53: TS-II_Disfavored
P        0.881820000      1.829255000     -0.141849000
C       -0.024749000      3.307453000     -0.911188000
C        0.972584000      4.474633000     -0.835262000
C        2.362400000      3.885812000     -1.103941000
C        2.554122000      2.706321000     -0.121613000
H        0.710233000      5.265357000     -1.547627000
H        0.969534000      4.925989000      0.164389000
H        3.162963000      4.623949000     -0.981140000
H        2.420676000      3.514104000     -2.135196000
P       -1.118144000     -0.442140000      0.892148000
C       -0.256282000     -1.746475000      1.974126000
C       -1.287696000     -2.098856000      3.054017000
C       -2.634431000     -2.236499000      2.344073000
C       -2.857319000     -0.989137000      1.448542000
H       -1.008083000     -3.014099000      3.589447000
H       -1.352590000     -1.298503000      3.800545000
H       -3.468008000     -2.356250000      3.045230000
H       -2.621485000     -3.131383000      1.711008000
H       -0.144547000      3.023576000     -1.961617000
H        2.671579000      3.125589000      0.885884000
Cu       0.124417000     -0.101906000     -1.024246000
C       -0.908377000      1.100339000      1.931180000
H       -0.968445000      0.847566000      2.996030000
H       -1.766994000      1.734216000      1.695963000
C        0.398024000      1.862045000      1.650465000
H       -0.140031000     -2.609351000      1.306386000
H       -3.240404000     -0.169558000      2.066917000
C        1.114028000     -1.303327000      2.426927000
C        3.650288000     -0.279437000      3.107685000
C        2.180188000     -1.346341000      1.513794000
C        1.353395000     -0.771380000      3.700632000
C        2.611149000     -0.262950000      4.038274000
C        3.432050000     -0.834056000      1.844154000
H        2.004442000     -1.744051000      0.519697000
H        0.558870000     -0.740980000      4.438925000
H        2.773023000      0.149340000      5.030774000
H        4.230936000     -0.855109000      1.110718000
H        4.624228000      0.128338000      3.363263000
C       -3.835188000     -1.250735000      0.331633000
C       -5.737364000     -1.856731000     -1.652380000
C       -3.565928000     -2.215477000     -0.649524000
C       -5.064807000     -0.584437000      0.290641000
C       -6.009747000     -0.881168000     -0.693071000
C       -4.508159000     -2.520596000     -1.629556000
H       -2.606996000     -2.728455000     -0.647152000
H       -5.284743000      0.168094000      1.043571000
H       -6.959715000     -0.354045000     -0.705365000
H       -4.280889000     -3.271132000     -2.381440000
H       -6.472630000     -2.095096000     -2.415569000
C        3.739796000      1.822850000     -0.415069000
C        5.980656000      0.203948000     -0.941974000
C        4.893511000      1.917124000      0.371832000
C        3.726455000      0.906504000     -1.476117000
C        4.835397000      0.102701000     -1.735945000
C        6.007948000      1.118420000      0.112256000
H        4.912912000      2.617918000      1.202998000
H        2.834051000      0.805446000     -2.086344000
H        4.802414000     -0.609080000     -2.556193000
H        6.892602000      1.205380000      0.737168000
H        6.842891000     -0.425340000     -1.143367000
C       -1.402985000      3.484428000     -0.322027000
C       -3.962542000      3.581994000      0.855526000
C       -1.672932000      4.365926000      0.732707000
C       -2.442897000      2.662596000     -0.785986000
C       -3.709332000      2.711944000     -0.208105000
C       -2.940552000      4.411993000      1.319282000
H       -0.894982000      5.023007000      1.108962000
H       -2.257890000      1.974199000     -1.599469000
H       -4.488446000      2.063470000     -0.595297000
H       -3.127197000      5.101364000      2.138479000
H       -4.948290000      3.622353000      1.311311000
H        0.310665000      2.894932000      2.006445000
H        1.230638000      1.394429000      2.183743000
H        0.770518000     -1.535794000     -1.427783000
C       -0.051236000      0.286898000     -3.205322000
H        0.750279000      0.984903000     -3.442473000
C        0.348078000     -1.055681000     -2.936088000
H        1.344423000     -1.344372000     -3.257636000
H       -0.385245000     -1.848027000     -3.069874000
C       -1.385312000      0.756793000     -3.532880000
C       -1.542546000      2.039279000     -4.110233000
C       -2.567302000      0.020122000     -3.290432000
C       -2.799465000      2.566001000     -4.394283000
H       -0.652288000      2.625788000     -4.329768000
C       -3.820474000      0.548426000     -3.578132000
H       -2.501939000     -0.958747000     -2.828408000
C       -3.954945000      1.829537000     -4.126301000
H       -2.875282000      3.561343000     -4.825652000
H       -4.702509000     -0.043351000     -3.354265000
H       -4.937249000      2.241308000     -4.337958000

109
Entry 54: TS-III-(S)
P        0.963379000      0.386914000      1.277375000
C        0.310704000      1.922783000      2.155479000
C        1.365212000      2.244316000      3.223928000
C        2.730773000      2.028413000      2.569287000
C        2.737221000      0.629780000      1.900158000
H        1.245841000      3.270547000      3.590465000
H        1.267340000      1.573480000      4.086232000
H        3.556997000      2.110221000      3.284346000
H        2.887719000      2.795025000      1.803740000
P       -1.380717000     -1.626946000      0.266412000
C       -0.857811000     -3.383386000     -0.203403000
C       -2.133602000     -4.230531000     -0.072089000
C       -3.294596000     -3.348896000     -0.550136000
C       -3.217388000     -2.032436000      0.259357000
H       -2.050324000     -5.160964000     -0.645571000
H       -2.311983000     -4.508542000      0.974102000
H       -4.270391000     -3.828390000     -0.414282000
H       -3.188049000     -3.126716000     -1.619990000
H        0.355878000      2.700031000      1.392159000
H        2.881691000     -0.130099000      2.676983000
Cu      -0.089599000     -0.007100000     -0.708149000
C       -1.028583000     -1.500889000      2.090907000
H       -1.188687000     -2.472107000      2.572012000
H       -1.774743000     -0.806460000      2.485812000
C        0.388218000     -0.991969000      2.404759000
H       -0.602389000     -3.308940000     -1.264785000
H       -3.470975000     -2.276698000      1.299677000
C        0.388746000     -3.791930000      0.541635000
C        2.761521000     -4.315130000      1.968117000
C        1.613333000     -3.240739000      0.132551000
C        0.374258000     -4.614659000      1.673887000
C        1.551028000     -4.871516000      2.383526000
C        2.788550000     -3.501695000      0.831911000
H        1.642105000     -2.588580000     -0.730153000
H       -0.555099000     -5.062179000      2.012249000
H        1.518336000     -5.511631000      3.261080000
H        3.717488000     -3.059748000      0.485634000
H        3.674842000     -4.520134000      2.519978000
C       -4.153789000     -0.939227000     -0.204381000
C       -5.962170000      1.064792000     -1.002706000
C       -3.771764000      0.043430000     -1.124058000
C       -5.458101000     -0.904061000      0.307791000
C       -6.357620000      0.085556000     -0.087578000
C       -4.665171000      1.039416000     -1.517572000
H       -2.760927000      0.068951000     -1.505955000
H       -5.765278000     -1.653068000      1.034489000
H       -7.362276000      0.098833000      0.326300000
H       -4.328316000      1.804054000     -2.211197000
H       -6.656859000      1.844318000     -1.302864000
C        3.815103000      0.467156000      0.860026000
C        5.901975000      0.245513000     -1.015250000
C        4.828434000     -0.483400000      1.025600000
C        3.855022000      1.296431000     -0.269180000
C        4.890021000      1.192272000     -1.195779000
C        5.864235000     -0.597240000      0.096125000
H        4.808306000     -1.134035000      1.896284000
H        3.062047000      2.022079000     -0.422990000
H        4.903714000      1.844052000     -2.065048000
H        6.643684000     -1.339418000      0.244901000
H        6.709275000      0.164264000     -1.737371000
C       -1.126290000      1.769244000      2.590635000
C       -3.818869000      1.357143000      3.305012000
C       -1.488813000      1.569465000      3.927819000
C       -2.137025000      1.768119000      1.613339000
C       -3.469924000      1.570959000      1.968690000
C       -2.824674000      1.359156000      4.282610000
H       -0.732662000      1.577250000      4.705913000
H       -1.871267000      1.899626000      0.567963000
H       -4.234051000      1.575727000      1.199995000
H       -3.083495000      1.201669000      5.326409000
H       -4.857831000      1.194635000      3.578140000
H        0.435613000     -0.651328000      3.445450000
H        1.112249000     -1.802206000      2.288475000
C       -0.105544000     -0.023491000     -3.097910000
H        0.361100000      0.778209000     -3.691328000
C       -1.400559000     -0.443744000     -3.795295000
H       -1.227329000     -0.862411000     -4.798728000
H       -1.948557000     -1.201309000     -3.220553000
H       -2.071816000      0.415389000     -3.901415000
C        0.924094000     -1.107789000     -2.995738000
C        2.259057000     -0.793540000     -2.656414000
C        0.651361000     -2.456519000     -3.303905000
C        3.259908000     -1.759325000     -2.633939000
H        2.505022000      0.235787000     -2.413967000
C        1.654873000     -3.429213000     -3.280278000
H       -0.352499000     -2.745417000     -3.597442000
C        2.966057000     -3.090689000     -2.950036000
H        4.269854000     -1.469328000     -2.361710000
H        1.405154000     -4.458143000     -3.528000000
H        3.743623000     -3.848573000     -2.927957000
O       -1.021889000      1.931892000     -1.563029000
C       -0.245630000      3.034219000     -1.976988000
C        0.068833000      3.947869000     -0.806456000
C       -0.959497000      4.433784000      0.012835000
C        1.386581000      4.298312000     -0.496626000
C       -0.681158000      5.203156000      1.140351000
H       -1.986388000      4.168932000     -0.213892000
C        1.689955000      5.074598000      0.625359000
H        2.193680000      3.951452000     -1.136697000
C        0.645776000      5.498300000      1.436684000
H       -1.468357000      5.552725000      1.799592000
H        2.711106000      5.338407000      0.880057000
H       -0.596515000      0.979653000     -2.196266000
F        0.927896000      6.209001000      2.552689000
C       -0.964754000      3.786103000     -3.104904000
H       -1.933697000      4.156291000     -2.751480000
H       -0.375997000      4.639727000     -3.462528000
H       -1.145193000      3.105994000     -3.944490000
H        0.722755000      2.674349000     -2.374116000

109
Entry 55: TS-III-(R)
P        0.807691000      0.478659000      1.297849000
C       -0.052005000      2.008260000      2.012666000
C        0.951028000      2.609223000      3.011647000
C        2.350333000      2.395356000      2.430522000
C        2.476374000      0.894308000      2.087213000
H        0.734942000      3.669869000      3.183390000
H        0.888978000      2.102921000      3.982066000
H        3.143214000      2.696004000      3.124468000
H        2.467148000      2.997606000      1.523366000
P       -1.343094000     -1.672994000      0.129360000
C       -0.715673000     -3.405032000     -0.304987000
C       -1.956148000     -4.311479000     -0.260279000
C       -3.127064000     -3.478392000     -0.795816000
C       -3.155077000     -2.172298000      0.031874000
H       -1.794194000     -5.228797000     -0.837986000
H       -2.183614000     -4.612416000      0.769776000
H       -4.085643000     -4.003713000     -0.720112000
H       -2.971808000     -3.237331000     -1.855628000
H       -0.114252000      2.679371000      1.153829000
H        2.499934000      0.331935000      3.029190000
Cu      -0.061909000      0.013822000     -0.750864000
C       -1.112099000     -1.529087000      1.973742000
H       -1.241974000     -2.510889000      2.442086000
H       -1.926705000     -0.886633000      2.317668000
C        0.241373000     -0.929388000      2.386864000
H       -0.394833000     -3.313912000     -1.347310000
H       -3.432152000     -2.450097000      1.058116000
C        0.495223000     -3.762644000      0.519779000
C        2.793924000     -4.198461000      2.088171000
C        1.720162000     -3.164150000      0.186397000
C        0.441970000     -4.586095000      1.650414000
C        1.582135000     -4.799574000      2.430571000
C        2.860034000     -3.382766000      0.955245000
H        1.775703000     -2.511005000     -0.674706000
H       -0.488683000     -5.068950000      1.931768000
H        1.520011000     -5.441437000      3.305295000
H        3.791102000     -2.904406000      0.670470000
H        3.679444000     -4.369406000      2.694302000
C       -4.145696000     -1.135110000     -0.448274000
C       -6.073963000      0.742055000     -1.274254000
C       -3.786667000     -0.054239000     -1.259512000
C       -5.486493000     -1.262293000     -0.056873000
C       -6.444887000     -0.336352000     -0.466180000
C       -4.741939000      0.878420000     -1.665375000
H       -2.754631000      0.113368000     -1.534116000
H       -5.777370000     -2.090079000      0.586497000
H       -7.477289000     -0.450047000     -0.146650000
H       -4.427368000      1.721599000     -2.273475000
H       -6.815978000      1.472084000     -1.585596000
C        3.693707000      0.525864000      1.281547000
C        6.019218000     -0.109854000     -0.171351000
C        4.586073000     -0.446168000      1.747697000
C        3.978396000      1.167401000      0.069273000
C        5.132736000      0.859945000     -0.647011000
C        5.738899000     -0.766119000      1.027608000
H        4.374691000     -0.957067000      2.683789000
H        3.289762000      1.913051000     -0.310830000
H        5.338064000      1.372630000     -1.583090000
H        6.420481000     -1.521855000      1.408540000
H        6.919596000     -0.349666000     -0.729721000
C       -1.455051000      1.722167000      2.492481000
C       -4.071461000      1.026127000      3.271200000
C       -1.753179000      1.444194000      3.832893000
C       -2.493273000      1.655668000      1.547627000
C       -3.788754000      1.313909000      1.933667000
C       -3.049826000      1.095319000      4.218892000
H       -0.975779000      1.493428000      4.588578000
H       -2.265412000      1.823977000      0.498366000
H       -4.572295000      1.261685000      1.185485000
H       -3.258174000      0.879381000      5.263540000
H       -5.079615000      0.753636000      3.571057000
H        0.192039000     -0.590788000      3.427980000
H        1.026375000     -1.688358000      2.320234000
C        0.037839000      0.309720000     -3.084120000
H        0.566095000      1.142507000     -3.573253000
C       -1.197428000     -0.037777000     -3.919406000
H       -0.941932000     -0.420523000     -4.919171000
H       -1.818311000     -0.796890000     -3.428049000
H       -1.830161000      0.846248000     -4.046517000
C        1.036375000     -0.806401000     -2.971562000
C        2.365066000     -0.544043000     -2.565022000
C        0.737914000     -2.138027000     -3.331934000
C        3.336512000     -1.539994000     -2.538342000
H        2.630913000      0.468941000     -2.277373000
C        1.712903000     -3.138040000     -3.308441000
H       -0.263836000     -2.387526000     -3.665602000
C        3.020208000     -2.848423000     -2.918815000
H        4.341459000     -1.292848000     -2.210499000
H        1.445395000     -4.149942000     -3.603308000
H        3.776014000     -3.627817000     -2.897269000
O       -1.242281000      1.900296000     -1.396921000
C       -1.197802000      3.298457000     -1.519391000
C        0.131413000      3.913256000     -1.090754000
C        0.169901000      4.910819000     -0.109923000
C        1.340411000      3.520132000     -1.681479000
C        1.370875000      5.508492000      0.280596000
H       -0.757326000      5.225359000      0.362923000
C        2.548498000      4.115367000     -1.320695000
H        1.337598000      2.739922000     -2.434311000
C        2.544885000      5.101080000     -0.338495000
H        1.404573000      6.279130000      1.043553000
H        3.486661000      3.830955000     -1.786211000
C       -1.559190000      3.733939000     -2.947986000
H       -1.597837000      4.825942000     -3.038359000
H       -0.819464000      3.357894000     -3.664001000
H       -2.536805000      3.321494000     -3.219623000
H       -1.965486000      3.713416000     -0.844175000
H       -0.558920000      1.204487000     -2.144800000
F        3.714641000      5.673575000      0.021197000

93
Entry 56: TS-IV-(S)
P        1.151859000      1.669844000     -0.004711000
C        0.278293000      3.027631000     -0.984254000
C        1.158379000      4.272549000     -0.804791000
C        2.608620000      3.778873000     -0.912274000
C        2.779861000      2.610546000      0.091826000
H        0.924541000      5.040858000     -1.551094000
H        1.002038000      4.721226000      0.184542000
H        3.338554000      4.570451000     -0.709376000
H        2.802163000      3.412940000     -1.928518000
P       -0.763288000     -0.662852000      1.127051000
C        0.141263000     -1.867120000      2.256744000
C       -0.937589000     -2.456545000      3.177432000
C       -2.190670000     -2.642814000      2.310682000
C       -2.473508000     -1.297124000      1.599921000
H       -0.598321000     -3.402099000      3.616018000
H       -1.169434000     -1.772528000      4.003443000
H       -3.062144000     -2.956886000      2.896029000
H       -2.004383000     -3.416385000      1.558297000
H        0.373955000      2.692070000     -2.024057000
H        2.822204000      3.042654000      1.099965000
Cu       0.391373000     -0.343899000     -0.758826000
C       -0.739863000      0.980541000      2.012244000
H       -0.857006000      0.822003000      3.090592000
H       -1.631330000      1.506993000      1.656500000
C        0.514889000      1.828254000      1.740563000
H        0.460291000     -2.656761000      1.575020000
H       -2.857217000     -0.594591000      2.350451000
C        1.376032000     -1.237145000      2.847862000
C        3.670441000      0.103300000      3.779981000
C        2.501704000     -1.072917000      2.022391000
C        1.423417000     -0.725288000      4.149397000
C        2.561208000     -0.056766000      4.611087000
C        3.639809000     -0.415051000      2.482347000
H        2.471501000     -1.443342000      1.002965000
H        0.571949000     -0.843394000      4.812311000
H        2.577706000      0.335964000      5.624334000
H        4.494863000     -0.300915000      1.825769000
H        4.554452000      0.622769000      4.139075000
C       -3.461418000     -1.365883000      0.462690000
C       -5.328310000     -1.463051000     -1.639865000
C       -3.105303000     -1.895683000     -0.785465000
C       -4.766957000     -0.893989000      0.641660000
C       -5.696912000     -0.943409000     -0.397913000
C       -4.028690000     -1.940429000     -1.828732000
H       -2.090333000     -2.244244000     -0.949654000
H       -5.052443000     -0.473176000      1.602892000
H       -6.704476000     -0.568514000     -0.239943000
H       -3.728929000     -2.339816000     -2.793572000
H       -6.045838000     -1.494240000     -2.454804000
C        4.019107000      1.767297000     -0.112465000
C        6.353015000      0.221105000     -0.399553000
C        5.196792000      2.113026000      0.563420000
C        4.030719000      0.641077000     -0.946840000
C        5.186705000     -0.127993000     -1.083314000
C        6.356657000      1.351128000      0.421499000
H        5.197344000      2.979053000      1.221727000
H        3.131091000      0.323427000     -1.462858000
H        5.160706000     -1.009012000     -1.717994000
H        7.257374000      1.632160000      0.960559000
H        7.250192000     -0.383074000     -0.501599000
C       -1.187349000      3.065657000     -0.635369000
C       -3.874737000      2.834976000      0.171673000
C       -1.725261000      3.946919000      0.309484000
C       -2.027006000      2.085656000     -1.191977000
C       -3.354768000      1.964373000     -0.790345000
C       -3.060276000      3.832541000      0.709274000
H       -1.103910000      4.722875000      0.746206000
H       -1.619169000      1.392408000     -1.922523000
H       -3.976788000      1.185329000     -1.218144000
H       -3.459797000      4.523932000      1.446476000
H       -4.908086000      2.738216000      0.492492000
H        0.316809000      2.877704000      1.986739000
H        1.338790000      1.489084000      2.375804000
H        0.115388000     -0.275960000     -2.590349000
O        1.700415000     -1.713271000     -1.851792000
C        1.184465000     -2.999013000     -2.098154000
C        1.116063000     -3.819779000     -0.820789000
C        2.234645000     -3.908398000      0.019130000
C       -0.049823000     -4.496795000     -0.449738000
C        2.190063000     -4.631481000      1.209924000
H        3.139412000     -3.376158000     -0.256529000
C       -0.115220000     -5.234990000      0.735583000
H       -0.926554000     -4.441393000     -1.090189000
C        1.006760000     -5.278200000      1.552483000
H        3.041855000     -4.681246000      1.879736000
H       -1.017941000     -5.757084000      1.035315000
H        0.879409000     -0.901629000     -2.434963000
C        2.028263000     -3.706986000     -3.167014000
H        3.061865000     -3.815893000     -2.819179000
H        1.633376000     -4.703974000     -3.398415000
H        2.036913000     -3.107186000     -4.083070000
H        0.149211000     -2.914141000     -2.486655000
F        0.939818000     -5.952814000      2.723967000

93
Entry 57: TS-IV-(R)
P        1.090713000      1.615787000     -0.173355000
C        0.124595000      2.962998000     -1.079970000
C        1.002550000      4.219065000     -0.982702000
C        2.448164000      3.739634000     -1.184358000
C        2.699119000      2.596187000     -0.170491000
H        0.707148000      4.973425000     -1.721315000
H        0.912772000      4.681443000      0.008509000
H        3.180060000      4.543339000     -1.046350000
H        2.576435000      3.356020000     -2.204546000
P       -0.736927000     -0.731961000      1.124350000
C        0.186823000     -1.943002000      2.228623000
C       -0.845912000     -2.416048000      3.262041000
C       -2.167994000     -2.598691000      2.502406000
C       -2.438066000     -1.290356000      1.717322000
H       -0.522775000     -3.343679000      3.748363000
H       -0.984024000     -1.664298000      4.049486000
H       -3.005147000     -2.817834000      3.174701000
H       -2.083298000     -3.438903000      1.807357000
H        0.136182000      2.625094000     -2.123366000
H        2.766130000      3.052497000      0.825724000
Cu       0.335539000     -0.437233000     -0.828516000
C       -0.630397000      0.917376000      1.994687000
H       -0.664552000      0.766582000      3.080033000
H       -1.544517000      1.446060000      1.706970000
C        0.599688000      1.756719000      1.620011000
H        0.404175000     -2.782561000      1.564081000
H       -2.747940000     -0.531320000      2.446763000
C        1.496168000     -1.347148000      2.680790000
C        3.899261000     -0.035107000      3.340300000
C        2.540080000     -1.238617000      1.745012000
C        1.683880000     -0.800458000      3.955220000
C        2.876388000     -0.147660000      4.282265000
C        3.729752000     -0.590652000      2.069125000
H        2.402625000     -1.632697000      0.742978000
H        0.898867000     -0.876755000      4.701108000
H        3.001414000      0.273196000      5.276509000
H        4.515903000     -0.509616000      1.326957000
H        4.823205000      0.478400000      3.590546000
C       -3.513507000     -1.380226000      0.661401000
C       -5.567949000     -1.507103000     -1.259664000
C       -3.244039000     -1.802170000     -0.647097000
C       -4.828148000     -1.026540000      0.991182000
C       -5.849310000     -1.089730000      0.042788000
C       -4.261222000     -1.863886000     -1.599563000
H       -2.226911000     -2.043676000     -0.932448000
H       -5.048988000     -0.685748000      2.000131000
H       -6.861147000     -0.805309000      0.318376000
H       -4.027122000     -2.178547000     -2.612825000
H       -6.358166000     -1.548849000     -2.003815000
C        3.954420000      1.786238000     -0.400668000
C        6.323427000      0.308999000     -0.749617000
C        5.131310000      2.148930000      0.267881000
C        3.979624000      0.673288000     -1.251826000
C        5.155454000     -0.058955000     -1.420773000
C        6.308489000      1.420349000      0.096324000
H        5.119402000      3.003260000      0.941283000
H        3.078536000      0.320898000     -1.742664000
H        5.144421000     -0.929837000     -2.070081000
H        7.208798000      1.714092000      0.629330000
H        7.235230000     -0.267923000     -0.877551000
C       -1.306880000      2.985125000     -0.609344000
C       -3.916656000      2.736385000      0.418160000
C       -1.776015000      3.872285000      0.366163000
C       -2.176773000      1.986321000     -1.080261000
C       -3.466965000      1.857781000     -0.571427000
C       -3.071980000      3.748528000      0.875920000
H       -1.130062000      4.660432000      0.740696000
H       -1.821624000      1.284638000     -1.830696000
H       -4.114005000      1.068137000     -0.937967000
H       -3.417515000      4.444741000      1.635515000
H       -4.919568000      2.633315000      0.822440000
H        0.435077000      2.805323000      1.893927000
H        1.475447000      1.404215000      2.174499000
H       -0.162975000     -0.784280000     -2.565330000
O        1.840062000     -1.600742000     -1.918022000
C        2.268087000     -2.931097000     -1.781040000
C        1.338930000     -3.774757000     -0.916919000
C        1.833639000     -4.532492000      0.149474000
C       -0.040006000     -3.805482000     -1.171163000
C        0.985711000     -5.295744000      0.957797000
H        2.898364000     -4.513469000      0.367140000
C       -0.903923000     -4.560506000     -0.380528000
H       -0.441964000     -3.215885000     -1.988514000
C       -0.373636000     -5.289300000      0.678980000
H        1.360903000     -5.870014000      1.798304000
H       -1.973401000     -4.576482000     -0.561404000
C        2.464650000     -3.576707000     -3.160910000
H        2.872123000     -4.591650000     -3.079044000
H        1.506739000     -3.631362000     -3.690858000
H        3.149576000     -2.964119000     -3.756468000
H        3.249874000     -2.918844000     -1.274992000
H        0.706548000     -1.275226000     -2.458955000
F       -1.217234000     -5.984071000      1.479029000

110
Entry 58: TS-L*CuORR (S)-1a_ROHExchange
P       -0.643470000      1.438773000      0.721377000
C       -0.160144000      3.116220000      0.024175000
C        0.644550000      3.786723000      1.145989000
C        1.556135000      2.694060000      1.725051000
C        0.673151000      1.463535000      2.065462000
H        1.219754000      4.640299000      0.768442000
H       -0.020848000      4.162623000      1.933842000
H        2.100351000      3.034253000      2.613400000
H        2.297979000      2.406142000      0.974457000
P       -3.432229000      0.064751000     -0.124446000
C       -3.882327000     -1.416077000      0.957180000
C       -5.390970000     -1.628205000      0.744333000
C       -5.683020000     -1.279789000     -0.723702000
C       -5.107151000      0.134567000     -0.969057000
H       -5.675277000     -2.657335000      0.990954000
H       -5.977480000     -0.961699000      1.388682000
H       -6.753634000     -1.308370000     -0.955342000
H       -5.183985000     -2.000129000     -1.383159000
H        0.529062000      2.880265000     -0.791001000
H        0.137239000      1.684995000      2.997233000
Cu      -1.324209000      0.002470000     -0.894000000
C       -3.489407000      1.562904000      0.980112000
H       -4.319587000      1.481839000      1.690969000
H       -3.703257000      2.402525000      0.310641000
C       -2.172904000      1.807235000      1.735355000
H       -3.362014000     -2.245708000      0.477161000
H       -5.719369000      0.842113000     -0.394589000
C       -3.331529000     -1.270799000      2.352830000
C       -2.141470000     -0.832780000      4.870636000
C       -1.961988000     -1.510483000      2.558983000
C       -4.093362000     -0.812740000      3.433642000
C       -3.503108000     -0.594035000      4.681629000
C       -1.370320000     -1.298135000      3.801760000
H       -1.353041000     -1.841285000      1.725766000
H       -5.154430000     -0.620727000      3.308899000
H       -4.112951000     -0.236884000      5.507136000
H       -0.308248000     -1.482817000      3.927330000
H       -1.685713000     -0.662162000      5.841934000
C       -5.051809000      0.609736000     -2.401690000
C       -4.940529000      1.586098000     -5.038993000
C       -4.057789000      0.168777000     -3.286443000
C       -5.990186000      1.542351000     -2.861333000
C       -5.941851000      2.024524000     -4.170063000
C       -3.998199000      0.657603000     -4.590406000
H       -3.290928000     -0.517667000     -2.946548000
H       -6.759041000      1.902347000     -2.181435000
H       -6.677592000      2.750282000     -4.505877000
H       -3.199003000      0.322632000     -5.245002000
H       -4.890487000      1.970799000     -6.053825000
C        1.442651000      0.174092000      2.271597000
C        2.887755000     -2.195159000      2.769937000
C        2.087200000     -0.033115000      3.499776000
C        1.537540000     -0.826212000      1.294788000
C        2.253079000     -1.999332000      1.542854000
C        2.803971000     -1.203332000      3.749956000
H        2.014142000      0.729014000      4.272633000
H        1.031510000     -0.712515000      0.343906000
H        2.305040000     -2.760527000      0.768873000
H        3.290302000     -1.343453000      4.711551000
H        3.439068000     -3.110947000      2.963579000
C       -1.379175000      3.790387000     -0.556072000
C       -3.811932000      4.773909000     -1.581037000
C       -2.043222000      4.847074000      0.075689000
C       -1.943957000      3.248697000     -1.724691000
C       -3.149522000      3.728097000     -2.230629000
C       -3.250518000      5.336059000     -0.434237000
H       -1.625498000      5.293338000      0.973005000
H       -1.460340000      2.409003000     -2.211452000
H       -3.576075000      3.273907000     -3.119030000
H       -3.752425000      6.156136000      0.072504000
H       -4.756172000      5.146079000     -1.968558000
H       -2.137832000      2.839899000      2.099567000
H       -2.118067000      1.148920000      2.605402000
O       -0.262000000     -1.730665000     -1.666264000
C       -0.931917000     -2.838596000     -2.238503000
C       -1.752435000     -3.585985000     -1.207940000
C       -1.222641000     -3.866662000      0.057530000
C       -3.044755000     -4.029863000     -1.507455000
C       -1.964843000     -4.565670000      1.008732000
H       -0.229307000     -3.505495000      0.304889000
C       -3.804199000     -4.733949000     -0.570306000
H       -3.469072000     -3.815585000     -2.485348000
C       -3.249030000     -4.985100000      0.678381000
H       -1.575587000     -4.765317000      2.001157000
H       -4.810968000     -5.073918000     -0.789182000
C        0.093489000     -3.764645000     -2.905755000
H       -0.390423000     -4.627824000     -3.377770000
H        0.649997000     -3.211522000     -3.670185000
H        0.805556000     -4.131317000     -2.157947000
H       -1.626006000     -2.479459000     -3.017550000
O       -0.761621000      0.177394000     -2.954760000
C        0.127084000      0.949433000     -3.716698000
C        1.311994000      1.472279000     -2.913223000
C        1.736521000      2.795937000     -3.066687000
C        1.998919000      0.636245000     -2.020949000
C        2.827810000      3.253610000     -2.336599000
H        1.219658000      3.477363000     -3.735789000
C        3.088972000      1.117741000     -1.297029000
H        1.671556000     -0.389408000     -1.889001000
C        3.519016000      2.439327000     -1.448461000
H        3.600862000      0.463311000     -0.597623000
H        4.362368000      2.838512000     -0.895162000
C        0.620012000      0.138773000     -4.925464000
H        1.270745000      0.735570000     -5.575149000
H        1.185298000     -0.736479000     -4.584298000
H       -0.240187000     -0.210145000     -5.506942000
H       -0.418340000      1.826353000     -4.102140000
H       -0.327782000     -0.872311000     -2.465245000
F        3.220917000      4.538723000     -2.487759000
F       -3.983655000     -5.644167000      1.601513000
